# Supplementary material for: Minisyncoccus archaeiphilus gen. nov., sp. nov., a mesophilic, obligate parasitic bacterium and proposal of Minisyncoccaceae fam. nov., Minisyncoccales ord. nov., Minisyncoccia class. nov. and Minisyncoccota phyl. nov. formerly referred to as Candidatus Patescibacteria or candidate phyla radiation
Source: Int J Syst Evol Microbiol. 2025 Feb 7;75(2):006668. doi: 10.1099/ijsem.0.006668 (PMC12281837; doi:10.1099/ijsem.0.006668)
Supplement: Uncited Supplementary Material 2. [file ijsem-75-06668-s002.xlsx]

## Sheet: Table S1
Table S1. Summary of the genomes used for the phylogenetic analyes of Ca. Patescibacteria, Chloroflexota, Actinomycetota, and Armatimonadota.
Accession No.	GenBank	classification based on GTDBtk (r214)
CP001631.1	GCA_000023265	d__Bacteria;p__Actinomycetota;c__Acidimicrobiia;o__Acidimicrobiales;f__Acidimicrobiaceae;g__Acidimicrobium;s__Acidimicrobium ferrooxidans
SOAU01000001.1	GCA_004364865	d__Bacteria;p__Actinomycetota;c__Acidimicrobiia;o__Acidimicrobiales;f__Ilumatobacteraceae;g__Ilumatobacter;s__Ilumatobacter fluminis
CP116942.1	GCA_028532485	d__Bacteria;p__Actinomycetota;c__Acidimicrobiia;o__Acidimicrobiales;f__JAAYBP01;g__Iamia;s__
UAPQ01000012.1	GCA_900444995	d__Bacteria;p__Actinomycetota;c__Actinomycetia;o__Actinomycetales;f__Actinomycetaceae;g__Actinomyces;s__Actinomyces bovis
CP058603.1	GCA_017894325	d__Bacteria;p__Actinomycetota;c__Actinomycetia;o__Actinomycetales;f__Bifidobacteriaceae;g__Bifidobacterium;s__Bifidobacterium bifidum
VFPS01000001.1	GCA_006716815	d__Bacteria;p__Actinomycetota;c__Actinomycetia;o__Actinomycetales;f__Microbacteriaceae;g__Microbacterium;s__Microbacterium lacticum
LS483396.1	GCA_900475555	d__Bacteria;p__Actinomycetota;c__Actinomycetia;o__Actinomycetales;f__Micrococcaceae;g__Micrococcus;s__Micrococcus luteus
KI911782.1	GCA_000515395	d__Bacteria;p__Actinomycetota;c__Actinomycetia;o__Jiangellales;f__Jiangellaceae;g__Jiangella;s__Jiangella gansuensis
RBWV01000009.1	GCA_003634695	d__Bacteria;p__Actinomycetota;c__Actinomycetia;o__Motilibacterales;f__Motilibacteraceae;g__Motilibacter;s__Motilibacter peucedani
AL123456.3	GCA_000195955	d__Bacteria;p__Actinomycetota;c__Actinomycetia;o__Mycobacteriales;f__Mycobacteriaceae;g__Mycobacterium;s__Mycobacterium tuberculosis
LR134352.1	GCA_900637185	d__Bacteria;p__Actinomycetota;c__Actinomycetia;o__Mycobacteriales;f__Mycobacteriaceae;g__Nocardia;s__Nocardia asteroides
CP016771.1	GCA_002288005	d__Bacteria;p__Actinomycetota;c__Actinomycetia;o__Nanopelagicales;f__Nanopelagicaceae;g__Nanopelagicus;s__Nanopelagicus hibericus
LT593929.1	GCA_900087655	d__Bacteria;p__Actinomycetota;c__Actinomycetia;o__Propionibacteriales;f__Propionibacteriaceae;g__Propionibacterium;s__Propionibacterium freudenreichii
KB913029.1	GCA_000384115	d__Bacteria;p__Actinomycetota;c__Actinomycetia;o__Sporichthyales;f__Sporichthyaceae;g__Sporichthya;s__Sporichthya polymorpha
CP103060.1	GCA_024752535	d__Bacteria;p__Actinomycetota;c__Actinomycetia;o__Streptomycetales;f__Streptomycetaceae;g__Streptomyces;s__Streptomyces albus
CP001814.1	GCA_000024865	d__Bacteria;p__Actinomycetota;c__Actinomycetia;o__Streptosporangiales;f__Streptosporangiaceae;g__Streptosporangium;s__Streptosporangium roseum
AP025739.1	GCA_003574315	d__Bacteria;p__Armatimonadota;c__Armatimonadia;o__Armatimonadales;f__Capsulimonadaceae;g__Capsulimonas;s__Capsulimonas corticalis
CP007139.1	GCA_000724625	d__Bacteria;p__Armatimonadota;c__Fimbriimonadia;o__Fimbriimonadales;f__Fimbriimonadaceae;g__Fimbriimonas;s__Fimbriimonas ginsengisoli
OZ123194.1	GCA_964204355	d__Bacteria;p__Armatimonadota;c__Fimbriimonadia;o__Fimbriimonadales;f__Fimbriimonadaceae;g__Fimbriimonas;s__Fimbriimonas sp945882415
CP054189.1	GCA_015709495	d__Bacteria;p__Armatimonadota;c__Fimbriimonadia;o__Fimbriimonadales;f__Fimbriimonadaceae;g__Nitrosymbiomonas;s__Nitrosymbiomonas sp001567425
AP021858.1	GCA_017347465	d__Bacteria;p__Armatimonadota;c__Fimbriimonadia;o__Fimbriimonadales;f__Fimbriimonadaceae;g__Nitrosymbiomonas;s__Nitrosymbiomonas sp001567425
CP129494.1	GCA_030584165	d__Bacteria;p__Armatimonadota;c__Fimbriimonadia;o__Fimbriimonadales;f__Fimbriimonadaceae;g__Nitrosymbiomonas;s__Nitrosymbiomonas sp001567425
OY762615.1	GCA_963666135	d__Bacteria;p__Armatimonadota;c__Fimbriimonadia;o__Fimbriimonadales;f__Fimbriimonadaceae;g__UBA8783;s__
AP024673.1	GCA_025998675	d__Bacteria;p__Armatimonadota;c__Fimbriimonadia;o__Fimbriimonadales;f__GBS-DC;g__GBS-DC;s__
OY761813.1	GCA_963664905	d__Bacteria;p__Armatimonadota;c__HRBIN16;o__HRBIN16;f__HRBIN16;g__;s__
AP024674.1	GCA_025998755	d__Bacteria;p__Armatimonadota;c__UBA5829;o__DSUL01;f__DSUL01;g__;s__
OY760504.1	GCA_963663705	d__Bacteria;p__Armatimonadota;c__UBA5829;o__DTJY01;f__DTJY01;g__;s__
CP040626.1	GCA_014131795	d__Bacteria;p__Bacillota_A;c__Clostridia;o__Clostridiales;f__Clostridiaceae;g__Clostridium;s__Clostridium butyricum
CP033580.1	GCA_003722315	d__Bacteria;p__Bacillota_A;c__Thermoanaerobacteria;o__Thermoanaerobacterales;f__Thermoanaerobacteraceae;g__Thermoanaerobacter;s__Thermoanaerobacter ethanolicus
CP002131.1	GCA_000144645	d__Bacteria;p__Bacillota_A;c__Thermosediminibacteria;o__Thermosediminibacterales;f__Thermosediminibacteraceae;g__Thermosediminibacter;s__Thermosediminibacter oceani
CP022121.1	GCA_002224645	d__Bacteria;p__Bacillota_B;c__Dehalobacteriia;o__Dehalobacteriales;f__Dehalobacteriaceae;g__Dehalobacterium;s__Dehalobacterium formicoaceticum
CP003348.1	GCA_000243155	d__Bacteria;p__Bacillota_B;c__Desulfitobacteriia;o__Desulfitobacteriales;f__Desulfitobacteriaceae;g__Desulfitobacterium;s__Desulfitobacterium dehalogenans
CP002736.1	GCA_000214435	d__Bacteria;p__Bacillota_B;c__Desulfotomaculia;o__Desulfotomaculales;f__Desulfotomaculaceae;g__Desulfotomaculum;s__Desulfotomaculum nigrificans
CP012370.1	GCA_001267435	d__Bacteria;p__Bacillota_B;c__Moorellia;o__Moorellales;f__Moorellaceae;g__Moorella;s__Moorella thermoacetica
FNAF01000027.1	GCA_900101835	d__Bacteria;p__Bacillota_B;c__Peptococcia;o__Peptococcales;f__Peptococcaceae;g__Peptococcus;s__Peptococcus niger
CP000448.1	GCA_000014725	d__Bacteria;p__Bacillota_B;c__Syntrophomonadia;o__Syntrophomonadales;f__Syntrophomonadaceae;g__Syntrophomonas;s__Syntrophomonas wolfei
CP001859.1	GCA_000025305	d__Bacteria;p__Bacillota_C;c__Negativicutes;o__Acidaminococcales;f__Acidaminococcaceae;g__Acidaminococcus;s__Acidaminococcus fermentans
CP002637.1	GCA_000208405	d__Bacteria;p__Bacillota_C;c__Negativicutes;o__Selenomonadales;f__Selenomonadaceae;g__Selenomonas;s__Selenomonas sputigena
CP146991.1	GCA_001941975	d__Bacteria;p__Bacillota_C;c__Negativicutes;o__Sporomusales;f__Sporomusaceae;g__Sporomusa;s__Sporomusa sphaeroides
ACJM01000034.1	GCA_000174415	d__Bacteria;p__Bacillota_D;c__Dethiobacteria;o__Dethiobacterales;f__Dethiobacteraceae;g__Dethiobacter;s__Dethiobacter alkaliphilus
CP001034.1	GCA_000020005	d__Bacteria;p__Bacillota_D;c__Natranaerobiia;o__Natranaerobiales;f__Natranaerobiaceae;g__Natranaerobius;s__Natranaerobius thermophilus
CP158367.1	GCA_040267685	d__Bacteria;p__Bacillota_D;c__Proteinivoracia;o__Proteinivoracales;f__;g__;s__
FWWY01000002.1	GCA_900176145	d__Bacteria;p__Bacillota_E;c__Sulfobacillia;o__Sulfobacillales;f__Sulfobacillaceae;g__Sulfobacillus;s__Sulfobacillus thermosulfidooxidans
AP006840.1	GCA_000009905	d__Bacteria;p__Bacillota_E;c__Symbiobacteriia;o__Symbiobacteriales;f__Symbiobacteriaceae;g__Symbiobacterium;s__Symbiobacterium thermophilum
CP002175.1	GCA_000165465	d__Bacteria;p__Bacillota_F;c__Halanaerobiia;o__Halanaerobiales;f__Halanaerobiaceae;g__Halanaerobium;s__Halanaerobium praevalens
FNGO01000068.1	GCA_900103135	d__Bacteria;p__Bacillota_F;c__Halanaerobiia;o__Halanaerobiales;f__Halarsenatibacteraceae;g__Halarsenatibacter;s__Halarsenatibacter silvermanii
CP001098.1	GCA_000020485	d__Bacteria;p__Bacillota_F;c__Halanaerobiia;o__Halanaerobiales;f__Halothermotrichaceae;g__Halothermothrix;s__Halothermothrix orenii
AP014924.1	GCA_001544015	d__Bacteria;p__Bacillota_G;c__Limnochordia;o__Limnochordales;f__Limnochordaceae;g__Limnochorda;s__Limnochorda pilosa
CP000896.1	GCA_000018785	d__Bacteria;p__Bacillota;c__Bacilli;o__Acholeplasmatales;f__Acholeplasmataceae;g__Acholeplasma;s__Acholeplasma laidlawii
AP024412.1	GCA_016865445	d__Bacteria;p__Bacillota;c__Bacilli;o__Acholeplasmatales;f__Acholeplasmataceae;g__Mariniplasma;s__Mariniplasma anaerobium
AL009126.3	GCA_000009045	d__Bacteria;p__Bacillota;c__Bacilli;o__Bacillales;f__Bacillaceae;g__Bacillus;s__Bacillus subtilis
AFNU02000034.1	GCA_000215935	d__Bacteria;p__Bacillota;c__Bacilli;o__Haloplasmatales;f__Haloplasmataceae;g__Haloplasma;s__Haloplasma contractile
CP018218.1	GCA_001888925	d__Bacteria;p__Bacillota;c__Bacilli;o__Lactobacillales;f__Lactobacillaceae;g__Lactobacillus;s__Lactobacillus delbrueckii
CP009652.1	GCA_000767725	d__Bacteria;p__Bacillota;c__Bacilli;o__Mycoplasmatales;f__Metamycoplasmataceae;g__Metamycoplasma;s__Metamycoplasma hominis
CP065581.1	GCA_018389705	d__Bacteria;p__Bacillota;c__Bacilli;o__Mycoplasmatales;f__Mycoplasmataceae;g__Mycoplasma;s__Mycoplasma capri
CP096807.1	GCA_029607425	d__Bacteria;p__Bacillota;c__Bacilli;o__Mycoplasmatales;f__Mycoplasmataceae;g__Spiroplasma;s__Spiroplasma citri
LR214945.1	GCA_900660465	d__Bacteria;p__Bacillota;c__Bacilli;o__Mycoplasmatales;f__Mycoplasmoidaceae;g__Mycoplasmoides;s__Mycoplasmoides pneumoniae
CP000253.1	GCA_000013425	d__Bacteria;p__Bacillota;c__Bacilli;o__Staphylococcales;f__Staphylococcaceae;g__Staphylococcus;s__Staphylococcus aureus
AP012029.1	GCA_000199675	d__Bacteria;p__Chloroflexota;c__Anaerolineae;o__Anaerolineales;f__Anaerolineaceae;g__Anaerolinea;s__Anaerolinea thermophila
LT859958.1	GCA_900184705	d__Bacteria;p__Chloroflexota;c__Anaerolineae;o__Anaerolineales;f__Anaerolineaceae;g__Brevefilum;s__Brevefilum fermentans
AP018437.1	GCA_003966975	d__Bacteria;p__Chloroflexota;c__Anaerolineae;o__Anaerolineales;f__Anaerolineaceae;g__Pelolinea;s__Pelolinea submarina
AP012337.1	GCA_000281175	d__Bacteria;p__Chloroflexota;c__Anaerolineae;o__Caldilineales;f__Caldilineaceae;g__Caldilinea;s__Caldilinea aerophila
LN890655.2	GCA_900066015	d__Bacteria;p__Chloroflexota;c__Anaerolineae;o__Promineofilales;f__Promineofilaceae;g__Promineofilum;s__Promineofilum breve
CP128399.1	GCA_030389965	d__Bacteria;p__Chloroflexota;c__Chloroflexia;o__54-19;f__54-19;g__L227-S17;s__L227-S17 sp013390565
CP001337.1	GCA_000021945	d__Bacteria;p__Chloroflexota;c__Chloroflexia;o__Chloroflexales;f__Chloroflexaceae;g__Chloroflexus;s__Chloroflexus aggregans
CP000909.1	GCA_000018865	d__Bacteria;p__Chloroflexota;c__Chloroflexia;o__Chloroflexales;f__Chloroflexaceae;g__Chloroflexus;s__Chloroflexus aurantiacus
CP000804.1	GCA_000017805	d__Bacteria;p__Chloroflexota;c__Chloroflexia;o__Chloroflexales;f__Roseiflexaceae;g__Roseiflexus;s__Roseiflexus castenholzii
CP115149.1	GCA_027594505	d__Bacteria;p__Chloroflexota;c__Dehalococcoidia;o__Tepidiformales;f__Tepidiformaceae;g__Tepidiforma;s__
CP042829.1	GCA_008838325	d__Bacteria;p__Chloroflexota;c__Dehalococcoidia;o__Tepidiformales;f__Tepidiformaceae;g__Tepidiforma;s__Tepidiforma bonchosmolovskayae
CP046146.1	GCA_029593895	d__Bacteria;p__Chloroflexota;c__Dehalococcoidia;o__UBA1151;f__UBA1328;g__UBA1328;s__
CP035758.1	GCA_004208415	d__Bacteria;p__Chloroflexota;c__Ktedonobacteria;o__Ktedonobacterales;f__Ktedonobacteraceae;g__Ktedonosporobacter;s__Ktedonosporobacter rubrisoli
NC_019695.1	GCF_000317125	d__Bacteria;p__Cyanobacteriota;c__Cyanobacteriia;o__Cyanobacteriales;f__Chroococcidiopsidaceae;g__Chroococcidiopsis;s__Chroococcidiopsis thermalis
NZ_CP119968.1	GCF_032163395	d__Bacteria;p__Cyanobacteriota;c__Cyanobacteriia;o__Cyanobacteriales;f__Chroococcidiopsidaceae;g__Gloeocapsopsis;s__Gloeocapsopsis dulcis
NC_019738.1	GCF_000317515	d__Bacteria;p__Cyanobacteriota;c__Cyanobacteriia;o__Cyanobacteriales;f__Coleofasciculaceae;g__Allocoleopsis;s__Allocoleopsis franciscana
NC_019776.1	GCF_000317675	d__Bacteria;p__Cyanobacteriota;c__Cyanobacteriia;o__Cyanobacteriales;f__Cyanobacteriaceae;g__PCC-10605;s__PCC-10605 sp000317675
NZ_CP098611.1	GCF_023983615	d__Bacteria;p__Cyanobacteriota;c__Cyanobacteriia;o__Cyanobacteriales;f__Geitlerinemaceae;g__Sodalinema;s__Sodalinema yuhuli
NC_019729.1	GCF_000317475	d__Bacteria;p__Cyanobacteriota;c__Cyanobacteriia;o__Cyanobacteriales;f__Microcoleaceae;g__Microcoleus;s__Microcoleus sp000317475
NC_010546.1	GCF_000017845	d__Bacteria;p__Cyanobacteriota;c__Cyanobacteriia;o__Cyanobacteriales;f__Microcystaceae_A;g__Crocosphaera;s__Crocosphaera subtropica
NC_011726.1	GCF_000021805	d__Bacteria;p__Cyanobacteriota;c__Cyanobacteriia;o__Cyanobacteriales;f__Microcystaceae_A;g__Rippkaea;s__Rippkaea orientalis
NC_011729.1	GCF_000021825	d__Bacteria;p__Cyanobacteriota;c__Cyanobacteriia;o__Cyanobacteriales;f__Microcystaceae;g__Gloeothece;s__Gloeothece citriformis
NC_014501.1	GCF_000147335	d__Bacteria;p__Cyanobacteriota;c__Cyanobacteriia;o__Cyanobacteriales;f__Microcystaceae;g__Gloeothece;s__Gloeothece verrucosa
NC_019771.1	GCF_000317695	d__Bacteria;p__Cyanobacteriota;c__Cyanobacteriia;o__Cyanobacteriales;f__Nostocaceae;g__Anabaena;s__Anabaena cylindrica
NZ_CP124543.1	GCF_029953635	d__Bacteria;p__Cyanobacteriota;c__Cyanobacteriia;o__Cyanobacteriales;f__Nostocaceae;g__Atlanticothrix;s__
NC_010628.1	GCF_000020025	d__Bacteria;p__Cyanobacteriota;c__Cyanobacteriia;o__Cyanobacteriales;f__Nostocaceae;g__Nostoc;s__Nostoc punctiforme
NZ_CP065936.1	GCF_003367075	d__Bacteria;p__Cyanobacteriota;c__Cyanobacteriia;o__Cyanobacteriales;f__Nostocaceae;g__Raphidiopsis;s__Raphidiopsis raciborskii
NZ_CP150886.1	GCF_038050375	d__Bacteria;p__Cyanobacteriota;c__Cyanobacteriia;o__Cyanobacteriales;f__Nostocaceae;g__RDXV01;s__
NZ_CP051167.1	GCF_012295525	d__Bacteria;p__Cyanobacteriota;c__Cyanobacteriia;o__Cyanobacteriales;f__PCC-6304;g__Oxynema;s__Oxynema aestuarii
NC_019693.1	GCF_000317105	d__Bacteria;p__Cyanobacteriota;c__Cyanobacteriia;o__Cyanobacteriales;f__PCC-6304;g__PCC-6304;s__PCC-6304 sp000317105
NZ_CP042326.1	GCF_007904085	d__Bacteria;p__Cyanobacteriota;c__Cyanobacteriia;o__Cyanobacteriales;f__Rubidibacteraceae;g__Halothece;s__Halothece natronophila
NC_019780.1	GCF_000317615	d__Bacteria;p__Cyanobacteriota;c__Cyanobacteriia;o__Cyanobacteriales;f__Rubidibacteraceae;g__Halothece;s__Halothece salina
NC_019748.1	GCF_000317575	d__Bacteria;p__Cyanobacteriota;c__Cyanobacteriia;o__Cyanobacteriales;f__Xenococcaceae;g__Stanieria;s__Stanieria cyanosphaera
NZ_CP113797.1	GCF_026802175	d__Bacteria;p__Cyanobacteriota;c__Cyanobacteriia;o__Elainellales;f__Elainellaceae;g__CCP2;s__
NZ_CP053661.1	GCF_013177315	d__Bacteria;p__Cyanobacteriota;c__Cyanobacteriia;o__Elainellales;f__Elainellaceae;g__O-77;s__O-77 sp013177315
NC_022600.1	GCF_000484535	d__Bacteria;p__Cyanobacteriota;c__Cyanobacteriia;o__Gloeobacterales;f__Gloeobacteraceae;g__Gloeobacter;s__Gloeobacter kilaueensis
NZ_CP063845.1	GCF_021018745	d__Bacteria;p__Cyanobacteriota;c__Cyanobacteriia;o__Gloeobacterales;f__Gloeobacteraceae;g__Gloeobacter;s__Gloeobacter morelensis
NC_005125.1	GCF_000011385	d__Bacteria;p__Cyanobacteriota;c__Cyanobacteriia;o__Gloeobacterales;f__Gloeobacteraceae;g__Gloeobacter;s__Gloeobacter violaceus
NZ_CP062698.1	GCF_018389385	d__Bacteria;p__Cyanobacteriota;c__Cyanobacteriia;o__Gloeobacterales;f__LV9;g__Anthocerotibacter;s__Anthocerotibacter panamensis
NZ_CP083582.1	GCF_020091585	d__Bacteria;p__Cyanobacteriota;c__Cyanobacteriia;o__Leptolyngbyales;f__Leptolyngbyaceae;g__Kovacikia;s__Kovacikia minuta
NZ_CP075171.1	GCF_021379005	d__Bacteria;p__Cyanobacteriota;c__Cyanobacteriia;o__Leptolyngbyales;f__Leptolyngbyaceae;g__Leptodesmis;s__Leptodesmis sichuanensis
NZ_CP072600.1	GCF_019891175	d__Bacteria;p__Cyanobacteriota;c__Cyanobacteriia;o__Leptolyngbyales;f__Leptolyngbyaceae;g__Leptothermofonsia;s__Leptothermofonsia sichuanensis
NZ_OY986431.1	GCF_963920485	d__Bacteria;p__Cyanobacteriota;c__Cyanobacteriia;o__PCC-6307;f__Cyanobiaceae;g__Cyanobium_A;s__
NC_019675.1	GCF_000316515	d__Bacteria;p__Cyanobacteriota;c__Cyanobacteriia;o__PCC-6307;f__Cyanobiaceae;g__Cyanobium;s__Cyanobium gracile
NC_005070.1	GCF_000195975	d__Bacteria;p__Cyanobacteriota;c__Cyanobacteriia;o__PCC-6307;f__Cyanobiaceae;g__Parasynechococcus;s__Parasynechococcus marenigrum
NZ_CP110848.1	GCF_026240635	d__Bacteria;p__Cyanobacteriota;c__Cyanobacteriia;o__PCC-7407;f__PCC-7407;g__;s__
NZ_CP021983.2	GCF_002075285	d__Bacteria;p__Cyanobacteriota;c__Cyanobacteriia;o__Phormidesmiales;f__Phormidesmiaceae;g__Halomicronema_B;s__Halomicronema_B hongdechloris
NZ_CP085785.1	GCF_022984195	d__Bacteria;p__Cyanobacteriota;c__Cyanobacteriia;o__Synechococcales;f__Synechococcaceae;g__Synechococcus;s__Synechococcus elongatus
NC_009925.1	GCF_000018105	d__Bacteria;p__Cyanobacteriota;c__Cyanobacteriia;o__Thermosynechococcales;f__Thermosynechococcaceae;g__Acaryochloris;s__Acaryochloris marina
NZ_CP018092.1	GCF_002754935	d__Bacteria;p__Cyanobacteriota;c__Cyanobacteriia;o__Thermosynechococcales;f__Thermosynechococcaceae;g__Synechococcus_A;s__Synechococcus_A lividus
NZ_CP032152.1	GCF_003555505	d__Bacteria;p__Cyanobacteriota;c__Cyanobacteriia;o__Thermosynechococcales;f__Thermosynechococcaceae;g__Thermosynechococcus;s__Thermosynechococcus elongatus_B
NC_004113.1	GCF_000011345	d__Bacteria;p__Cyanobacteriota;c__Cyanobacteriia;o__Thermosynechococcales;f__Thermosynechococcaceae;g__Thermosynechococcus;s__Thermosynechococcus vestitus
AP029158.1	GCA_037076615	d__Bacteria;p__Patescibacteria;c__ABY1;o__BM507;f__UBA12465;g__JAEZRQ01;s__
CP129471.1	GCA_030583705	d__Bacteria;p__Patescibacteria;c__ABY1;o__BM507;f__UBA917;g__UBA919;s__
CP065010.1	GCA_016699775	d__Bacteria;p__Patescibacteria;c__ABY1;o__BM507;f__UBA917;g__UBA919;s__UBA919 sp016699775
OZ173682.1	GCA_964214775	d__Bacteria;p__Patescibacteria;c__ABY1;o__BM507;f__UBA917;g__UBA919;s__UBA919 sp016699775
CP060223.1	GCA_023898465	d__Bacteria;p__Patescibacteria;c__ABY1;o__SBBC01;f__HK-STAS-PATE-3;g__HK-STAS-PATE-3;s__HK-STAS-PATE-3 sp023898465
CP064964.1	GCA_016699205	d__Bacteria;p__Patescibacteria;c__ABY1;o__SG8-24;f__2-12-FULL-60-25;g__CAIXDN01;s__CAIXDN01 sp016699205
CP129476.1	GCA_030583805	d__Bacteria;p__Patescibacteria;c__ABY1;o__SG8-24;f__DYFX01;g__DYFX01;s__
OY760935.1	GCA_963664295	d__Bacteria;p__Patescibacteria;c__Gracilibacteria;o__CAIRYL01;f__;g__;s__
OY760177.1	GCA_963663305	d__Bacteria;p__Patescibacteria;c__Gracilibacteria;o__Peribacterales;f__;g__;s__
OY782391.1	GCA_963677745	d__Bacteria;p__Patescibacteria;c__Gracilibacteria;o__UBA1369;f__UBA1369;g__UBA1369;s__
OY781871.1	GCA_963677105	d__Bacteria;p__Patescibacteria;c__Gracilibacteria;o__UBA4473;f__UBA4473;g__M50B91;s__
OY782392.1	GCA_963677765	d__Bacteria;p__Patescibacteria;c__JAEDAM01;o__BD1-5;f__UBA6164;g__GN02-872;s__
CP017714.1	GCA_002761215	d__Bacteria;p__Patescibacteria;c__JAEDAM01;o__BD1-5;f__UBA6164;g__GN02-872;s__GN02-872 sp002761215
CP042461.1	GCA_004563595	d__Bacteria;p__Patescibacteria;c__JAEDAM01;o__BD1-5;f__UBA6164;g__MAAV01;s__MAAV01 sp004563595
AP024680.1	GCA_025999275	d__Bacteria;p__Patescibacteria;c__Microgenomatia;o__GWA2-44-7;f__UBA8517;g__Ch104c;s__
CP055308.1	GCA_013374855	d__Bacteria;p__Patescibacteria;c__Microgenomatia;o__GWA2-44-7;f__UBA8517;g__Ch104c;s__Ch104c sp013374855
CP058602.1	GCA_013426185	d__Bacteria;p__Patescibacteria;c__Microgenomatia;o__GWA2-44-7;f__UBA8517;g__Ch104c;s__Ch104c sp013426185
CP065002.1	GCA_016700095	d__Bacteria;p__Patescibacteria;c__Microgenomatia;o__GWA2-44-7;f__UBA8517;g__GCA-016700095;s__GCA-016700095 sp016700095
CP011214.1	GCA_001029755	d__Bacteria;p__Patescibacteria;c__Microgenomatia;o__GWA2-44-7;f__UBA8517;g__GWF1-31-35;s__GWF1-31-35 sp001029755
CP055307.1	GCA_013374835	d__Bacteria;p__Patescibacteria;c__Microgenomatia;o__GWA2-44-7;f__UBA8517;g__UBA1430;s__UBA1430 sp013374835
CP011210.1	GCA_001029675	d__Bacteria;p__Patescibacteria;c__Microgenomatia;o__UBA1400;f__CG1-02-47-37;g__GWC1-49-16;s__GWC1-49-16 sp001029675
CP047901.1	GCA_009936135	d__Bacteria;p__Patescibacteria;c__Microgenomatia;o__UBA1400;f__Chazhemtobacteraceae;g__Chazhemtobacterium;s__Chazhemtobacterium aquaticus
CP064967.1	GCA_016699265	d__Bacteria;p__Patescibacteria;c__Microgenomatia;o__UBA1406;f__GWC2-37-13;g__JACOTV01;s__JACOTV01 sp016699265
CP065004.1	GCA_016700135	d__Bacteria;p__Patescibacteria;c__Microgenomatia;o__UBA1406;f__GWC2-37-13;g__UBA1450;s__UBA1450 sp016700135
CP129474.1	GCA_030583765	d__Bacteria;p__Patescibacteria;c__Paceibacteria;o__2-02-FULL-40-12;f__GWA2-44-9;g__;s__
CP065011.1	GCA_016699795	d__Bacteria;p__Patescibacteria;c__Paceibacteria;o__Moranbacterales;f__GCA-2747515;g__M50B92;s__M50B92 sp016699795
CP064974.1	GCA_016699385	d__Bacteria;p__Patescibacteria;c__Paceibacteria;o__Moranbacterales;f__UBA1568;g__GCA-016699975;s__GCA-016699975 sp016699385
CP064989.1	GCA_016699875	d__Bacteria;p__Patescibacteria;c__Paceibacteria;o__Moranbacterales;f__UBA1568;g__GCA-016699975;s__GCA-016699975 sp016699875
CP064994.1	GCA_016699975	d__Bacteria;p__Patescibacteria;c__Paceibacteria;o__Moranbacterales;f__UBA1568;g__GCA-016699975;s__GCA-016699975 sp016699975
CP064975.1	GCA_016699425	d__Bacteria;p__Patescibacteria;c__Paceibacteria;o__Moranbacterales;f__UBA1568;g__SSEF01;s__SSEF01 sp016699425
CP061210.1	GCA_026016225	d__Bacteria;p__Patescibacteria;c__Paceibacteria;o__Paceibacterales;f__JANBVM01;g__;s__
AP038758	this study	d__Bacteria;p__Patescibacteria;c__Paceibacteria;o__Paceibacterales;f__UBA5633;g__MWCK01;s__MWCK01 sp002070005
CP092821.1	GCA_022530585	d__Bacteria;p__Patescibacteria;c__Paceibacteria;o__Paceibacterales;f__UBA5738;g__UBA5738;s__UBA5738 sp022530585
AP024681.1	GCA_025999335	d__Bacteria;p__Patescibacteria;c__Paceibacteria;o__UBA6257;f__HR35;g__JANXBL01;s__
AP024682.1	GCA_025999395	d__Bacteria;p__Patescibacteria;c__Paceibacteria;o__UBA6257;f__JAGOQP01;g__GWA1-42-9;s__
CP011209.1	GCA_001029635	d__Bacteria;p__Patescibacteria;c__Paceibacteria;o__UBA6257;f__UBA9933;g__UBA9933;s__UBA9933 sp001029635
OY282360.1	GCA_958295675	d__Bacteria;p__Patescibacteria;c__Paceibacteria;o__UBA9983_A;f__;g__;s__
OY764332.1	GCA_963668425	d__Bacteria;p__Patescibacteria;c__Paceibacteria;o__UBA9983_A;f__;g__;s__
CP129473.1	GCA_030583745	d__Bacteria;p__Patescibacteria;c__Paceibacteria;o__UBA9983_A;f__BOKC01;g__BOKC01;s__BOKC01 sp016860785
CP064977.1	GCA_016699465	d__Bacteria;p__Patescibacteria;c__Paceibacteria;o__UBA9983_A;f__EsbW-18;g__EsbW-18;s__EsbW-18 sp016699465
CP011215.1	GCA_001029775	d__Bacteria;p__Patescibacteria;c__Paceibacteria;o__UBA9983_A;f__UBA12079;g__UBA12079;s__UBA12079 sp001029775
CP070993.1	GCA_017134395	d__Bacteria;p__Patescibacteria;c__Paceibacteria;o__UBA9983_A;f__UBA2100;g__UBA2100;s__UBA2100 sp017134395
CP064968.1	GCA_016699245	d__Bacteria;p__Patescibacteria;c__Paceibacteria;o__UBA9983_A;f__UBA918;g__Damh-18;s__Damh-18 sp016699245
CP060227.1	GCA_023898525	d__Bacteria;p__Patescibacteria;c__Paceibacteria;o__UBA9983_A;f__UBA918;g__OLB19;s__OLB19 sp023898525
CP064958.1	GCA_016699085	d__Bacteria;p__Patescibacteria;c__Paceibacteria;o__UBA9983_A;f__UBA9973;g__GCA-016699085;s__GCA-016699085 sp016699085
CP064973.1	GCA_016699365	d__Bacteria;p__Patescibacteria;c__Paceibacteria;o__UBA9983_A;f__UBA9973;g__GCA-016699365;s__GCA-016699365 sp016699365
CP060233.1	GCA_023898665	d__Bacteria;p__Patescibacteria;c__Saccharimonadia;o__Saccharimonadales;f__HK-STAS-PATE-42;g__HK-STAS-PATE-42;s__HK-STAS-PATE-42 sp023898665
CP076101.2	GCA_015256915	d__Bacteria;p__Patescibacteria;c__Saccharimonadia;o__Saccharimonadales;f__Nanogingivalaceae;g__Nanogingivalis;s__Nanogingivalis sp900555945
CP124549.1	GCA_030253515	d__Bacteria;p__Patescibacteria;c__Saccharimonadia;o__Saccharimonadales;f__Nanosynbacteraceae;g__Nanosynbacter;s__
CP146064.1	GCA_037013405	d__Bacteria;p__Patescibacteria;c__Saccharimonadia;o__Saccharimonadales;f__Nanosynbacteraceae;g__Nanosynbacter;s__
CP158487.1	GCA_041006295	d__Bacteria;p__Patescibacteria;c__Saccharimonadia;o__Saccharimonadales;f__Nanosynbacteraceae;g__Nanosynbacter;s__
CP040004.1	GCA_005697565	d__Bacteria;p__Patescibacteria;c__Saccharimonadia;o__Saccharimonadales;f__Nanosynbacteraceae;g__Nanosynbacter;s__Nanosynbacter featherlites
CP007496.1	GCA_000803625	d__Bacteria;p__Patescibacteria;c__Saccharimonadia;o__Saccharimonadales;f__Nanosynbacteraceae;g__Nanosynbacter;s__Nanosynbacter lyticus
CP089520.1	GCA_021222645	d__Bacteria;p__Patescibacteria;c__Saccharimonadia;o__Saccharimonadales;f__Nanosynbacteraceae;g__Nanosynbacter;s__Nanosynbacter sp021222645
CP005957.1	GCA_000392435	d__Bacteria;p__Patescibacteria;c__Saccharimonadia;o__Saccharimonadales;f__Saccharimonadaceae;g__Saccharimonas;s__Saccharimonas aalborgensis
CP124550.1	GCA_030253535	d__Bacteria;p__Patescibacteria;c__Saccharimonadia;o__Saccharimonadales;f__Saccharimonadaceae;g__Saccharimonas;s__Saccharimonas sp905371715
CP090820.1	GCA_015257555	d__Bacteria;p__Patescibacteria;c__Saccharimonadia;o__Saccharimonadales;f__UBA10027;g__SDRW01;s__SDRW01 sp007845485
CP060232.1	GCA_023898645	d__Bacteria;p__Patescibacteria;c__Saccharimonadia;o__Saccharimonadales;f__UBA2112;g__UBA2112;s__UBA2112 sp023898645
NZ_AP019551.1	GCF_009936215	d__Bacteria;p__Thermotogota;c__Thermotogae;o__Mesoaciditogales;f__Mesoaciditogaceae;g__Athalassotoga;s__Athalassotoga saccharophila
NZ_CP011232.1	GCF_001027025	d__Bacteria;p__Thermotogota;c__Thermotogae;o__Petrotogales;f__Kosmotogaceae;g__Kosmotoga_B;s__Kosmotoga_B pacifica
NC_012785.1	GCF_000023325	d__Bacteria;p__Thermotogota;c__Thermotogae;o__Petrotogales;f__Kosmotogaceae;g__Kosmotoga;s__Kosmotoga olearia
NC_017934.1	GCF_000147715	d__Bacteria;p__Thermotogota;c__Thermotogae;o__Petrotogales;f__Kosmotogaceae;g__Mesotoga;s__Mesotoga prima
NZ_CP069362.1	GCF_029910535	d__Bacteria;p__Thermotogota;c__Thermotogae;o__Petrotogales;f__Petrotogaceae;g__Marinitoga;s__
NC_016751.1	GCF_000255135	d__Bacteria;p__Thermotogota;c__Thermotogae;o__Petrotogales;f__Petrotogaceae;g__Marinitoga;s__Marinitoga piezophila
NC_010003.1	GCF_000018605	d__Bacteria;p__Thermotogota;c__Thermotogae;o__Petrotogales;f__Petrotogaceae;g__Petrotoga;s__Petrotoga mobilis
NZ_AP018712.1	GCF_014701195	d__Bacteria;p__Thermotogota;c__Thermotogae;o__Petrotogales;f__Petrotogaceae;g__Tepiditoga;s__Tepiditoga spiralis
NZ_AP014509.1	GCF_000828655	d__Bacteria;p__Thermotogota;c__Thermotogae;o__Thermotogales;f__DSM-5069;g__Pseudothermotoga_A;s__Pseudothermotoga_A caldifontis
NC_022795.1	GCF_000504105	d__Bacteria;p__Thermotogota;c__Thermotogae;o__Thermotogales;f__DSM-5069;g__Pseudothermotoga_A;s__Pseudothermotoga_A hypogea
NC_009828.1	GCF_000017865	d__Bacteria;p__Thermotogota;c__Thermotogae;o__Thermotogales;f__DSM-5069;g__Pseudothermotoga_B;s__Pseudothermotoga_B elfii
NC_022792.1	GCF_000504085	d__Bacteria;p__Thermotogota;c__Thermotogae;o__Thermotogales;f__DSM-5069;g__Pseudothermotoga_B;s__Pseudothermotoga_B elfii
NZ_AP014510.1	GCF_000828675	d__Bacteria;p__Thermotogota;c__Thermotogae;o__Thermotogales;f__DSM-5069;g__Pseudothermotoga_B;s__Pseudothermotoga_B profunda
NC_015707.1	GCF_000217815	d__Bacteria;p__Thermotogota;c__Thermotogae;o__Thermotogales;f__DSM-5069;g__Pseudothermotoga;s__Pseudothermotoga thermarum
NC_009718.1	GCF_000017545	d__Bacteria;p__Thermotogota;c__Thermotogae;o__Thermotogales;f__Fervidobacteriaceae;g__Fervidobacterium;s__Fervidobacterium nodosum
NC_017095.1	GCF_000235405	d__Bacteria;p__Thermotogota;c__Thermotogae;o__Thermotogales;f__Fervidobacteriaceae;g__Fervidobacterium;s__Fervidobacterium pennivorans
NZ_CP071446.1	GCF_017358165	d__Bacteria;p__Thermotogota;c__Thermotogae;o__Thermotogales;f__Fervidobacteriaceae;g__JL129W03;s__JL129W03 sp017358165
NC_009616.1	GCF_000016905	d__Bacteria;p__Thermotogota;c__Thermotogae;o__Thermotogales;f__Fervidobacteriaceae;g__Thermosipho;s__Thermosipho melanesiensis
NC_023151.1	GCF_000230655	d__Bacteria;p__Thermotogota;c__Thermotogae;o__Thermotogales;f__Thermotogaceae;g__Thermotoga;s__Thermotoga maritima
NC_011978.1	GCF_000018945	d__Bacteria;p__Thermotogota;c__Thermotogae;o__Thermotogales;f__Thermotogaceae;g__Thermotoga;s__Thermotoga neapolitana
NC_009486.1	GCF_000016785	d__Bacteria;p__Thermotogota;c__Thermotogae;o__Thermotogales;f__Thermotogaceae;g__Thermotoga;s__Thermotoga petrophila

## Sheet: Table S2
Table S2. Summary of the annotation of strain PMX.108T using the annotation tools of DRAM, GhostKOALA, BlastKOALA, SignalP, and eggnog-mapper.
locus_tags	DRAM annotation																							BlastKOALA annotation			GhostKOALA annotation					SignalP								EggNOG
	rank	ko_id	kegg_hit	uniref_id	uniref_hit	uniref_taxonomy	uniref_RBH	uniref_identity	uniref_bitScore	uniref_eVal	peptidase_id	peptidase_family	peptidase_hit	peptidase_RBH	peptidase_identity	peptidase_bitScore	peptidase_eVal	pfam_hits	cazy_ids	cazy_hits	cazy_subfam_ec	cazy_best_hit	heme_regulatory_motif_count	Query	KO	Defiition	KO	Definition	Score	Second best		Prediction	OTHER	SP(Sec/SPI)	LIPO(Sec/SPII)	TAT(Tat/SPI)	TATLIPO(Tat/SPII)	PILIN(Sec/SPIII)	CS Position	Query	seed_ortholog	evalue	score	eggNOG_OGs	max_annot_lvl	COG_category	Description	Preferred_name	GOs
MNSC_00010	B	K02313	chromosomal replication initiator protein	A0A1V5X520_9BACT	UniRef90_A0A1V5X520 Chromosomal replication initiator protein DnaA n=1 Tax=Parcubacteria group bacterium ADurb.Bin216 TaxID=1852939 RepID=A0A1V5X520_9BACT	Parcubacteria group bacterium ADurb.Bin216	TRUE	0.938	889	1.257e-288								Bacterial dnaA protein [PF00308.21]; Bacterial dnaA protein helix-turn-helix [PF08299.14]; DnaA N-terminal domain [PF11638.11]; IstB-like ATP binding protein [PF01695.20]					0	MNSC_00010	K02313	dnaA; chromosomal replication initiator protein	K02313	dnaA; chromosomal replication initiator protein	385			OTHER	1	0	0	0	0	0		MNSC_00010_1	443143.GM18_0001	1.4e-102	320	COG0593@1|root,COG0593@2|Bacteria,1MU5H@1224|Proteobacteria,42MA0@68525|delta/epsilon subdivisions,2WJAT@28221|Deltaproteobacteria,43RXU@69541|Desulfuromonadales	28221|Deltaproteobacteria	L	it binds specifically double-stranded DNA at a 9 bp consensus (dnaA box) 5'-TTATC CA A CA A-3'. DnaA binds to ATP and to acidic phospholipids	dnaA	GO:0003674,GO:0003676,GO:0003677,GO:0003688,GO:0003690,GO:0005488,GO:0005575,GO:0005622,GO:0005623,GO:0005737,GO:0005886,GO:0006139,GO:0006259,GO:0006260,GO:0006261,GO:0006270,GO:0006725,GO:0006807,GO:0008150,GO:0008152,GO:0009058,GO:0009059,GO:0009987,GO:0016020,GO:0034641,GO:0034645,GO:0043170,GO:0043565,GO:0044237,GO:0044238,GO:0044249,GO:0044260,GO:0044424,GO:0044464,GO:0046483,GO:0071704,GO:…
MNSC_00020	B	K02338	DNA polymerase III subunit beta [EC:2.7.7.7]	A0A1V5X4X9_9BACT	UniRef90_A0A1V5X4X9 Beta sliding clamp n=1 Tax=Parcubacteria group bacterium ADurb.Bin216 TaxID=1852939 RepID=A0A1V5X4X9_9BACT	Parcubacteria group bacterium ADurb.Bin216	TRUE	0.941	754	4.102e-243								DNA polymerase III beta subunit, C-terminal domain [PF02768.18]; DNA polymerase III beta subunit, N-terminal domain [PF00712.22]; DNA polymerase III beta subunit, central domain [PF02767.19]					0	MNSC_00020	K02338	dnaN; DNA polymerase III subunit beta [EC:2.7.7.7]	K02338	dnaN; DNA polymerase III subunit beta [EC:2.7.7.7]	208			OTHER	1	0	0	0	0	0		MNSC_00020_1	1294142.CINTURNW_4126	4.83e-32	131	COG0592@1|root,COG0592@2|Bacteria,1TQ7J@1239|Firmicutes,248EG@186801|Clostridia,36E0C@31979|Clostridiaceae	186801|Clostridia	L	Confers DNA tethering and processivity to DNA polymerases and other proteins. Acts as a clamp, forming a ring around DNA (a reaction catalyzed by the clamp-loading complex) which diffuses in an ATP-independent manner freely and bidirectionally along dsDNA. Initially characterized for its ability to contact the catalytic subunit of DNA polymerase III (Pol III), a complex, multichain enzyme respons…	dnaN	-
MNSC_00030	C	K06925	tRNA threonylcarbamoyladenosine biosynthesis protein TsaE	A0A1V5X4Y2_9BACT	UniRef90_A0A1V5X4Y2 tRNA threonylcarbamoyladenosine biosynthesis protein TsaE n=1 Tax=Parcubacteria group bacterium ADurb.Bin216 TaxID=1852939 RepID=A0A1V5X4Y2_9BACT	Parcubacteria group bacterium ADurb.Bin216	FALSE	0.904	282	4.169e-84								Threonylcarbamoyl adenosine biosynthesis protein TsaE [PF02367.20]					0	MNSC_00030	K06925	tsaE; tRNA threonylcarbamoyladenosine biosynthesis protein TsaE	K06925	tsaE; tRNA threonylcarbamoyladenosine biosynthesis protein TsaE	83			OTHER	1	0	0	0	0	0		MNSC_00030_1	883081.HMPREF9698_01410	4.53e-11	64.7	COG0802@1|root,COG0802@2|Bacteria,1V6CV@1239|Firmicutes,4HIIF@91061|Bacilli,27GFI@186828|Carnobacteriaceae	91061|Bacilli	S	Threonylcarbamoyl adenosine biosynthesis protein TsaE	ydiB	GO:0002949,GO:0006139,GO:0006396,GO:0006399,GO:0006400,GO:0006725,GO:0006807,GO:0008033,GO:0008150,GO:0008152,GO:0009451,GO:0009987,GO:0010467,GO:0016070,GO:0034470,GO:0034641,GO:0034660,GO:0043170,GO:0043412,GO:0044237,GO:0044238,GO:0046483,GO:0070525,GO:0071704,GO:0090304,GO:1901360
MNSC_00040	B			A0A1V5X4W7_9BACT	UniRef90_A0A1V5X4W7 DNA polymerase I n=1 Tax=Parcubacteria group bacterium ADurb.Bin216 TaxID=1852939 RepID=A0A1V5X4W7_9BACT	Parcubacteria group bacterium ADurb.Bin216	TRUE	0.958	646	3.964e-207								5'-3' exonuclease, N-terminal resolvase-like domain [PF02739.19]; 5'-3' exonuclease, C-terminal SAM fold [PF01367.23]					0	MNSC_00040			K02335	polA; DNA polymerase I [EC:2.7.7.7]	193			OTHER	1	0	0	0	0	0		MNSC_00040_1	1382306.JNIM01000001_gene1220	3.4e-59	212	COG0749@1|root,COG0749@2|Bacteria,2G5J0@200795|Chloroflexi	200795|Chloroflexi	L	In addition to polymerase activity, this DNA polymerase exhibits 5'-3' exonuclease activity	polA	GO:0003674,GO:0003824,GO:0003887,GO:0004518,GO:0004527,GO:0005575,GO:0005622,GO:0005623,GO:0005737,GO:0006139,GO:0006259,GO:0006260,GO:0006261,GO:0006281,GO:0006725,GO:0006807,GO:0006950,GO:0006974,GO:0008150,GO:0008152,GO:0008409,GO:0009058,GO:0009059,GO:0009987,GO:0016740,GO:0016772,GO:0016779,GO:0016787,GO:0016788,GO:0018130,GO:0019438,GO:0033554,GO:0034061,GO:0034641,GO:0034645,GO:0034654,GO:…
MNSC_00050	B			A0A1V5X5A8_9BACT	UniRef90_A0A1V5X5A8 Sensor protein kinase WalK n=1 Tax=Parcubacteria group bacterium ADurb.Bin216 TaxID=1852939 RepID=A0A1V5X5A8_9BACT	Parcubacteria group bacterium ADurb.Bin216	TRUE	0.928	769	3.629e-248								Histidine kinase-, DNA gyrase B-, and HSP90-like ATPase [PF02518.29]; His Kinase A (phospho-acceptor) domain [PF00512.28]; GHKL domain [PF14501.9]					0	MNSC_00050	K02484	K02484; two-component system, OmpR family, sensor kinase [EC:2.7.13.3]	K07652	vicK; two-component system, OmpR family, sensor histidine kinase VicK [EC:2.7.13.3]	93			OTHER	1	0	0	0	0	0		MNSC_00050_1	246197.MXAN_0176	1.5e-36	148	COG5002@1|root,COG5002@2|Bacteria,1R5EN@1224|Proteobacteria	1224|Proteobacteria	T	Histidine kinase	-	-
MNSC_00060	B			A0A7X5F927_9BACT	UniRef90_A0A7X5F927 Transposase family protein n=1 Tax=Candidatus Parcubacteria bacterium TaxID=2762014 RepID=A0A7X5F927_9BACT	Candidatus Parcubacteria bacterium	TRUE	0.593	430	1.326e-130													0	MNSC_00060					218			OTHER	1	0	0	0	0	0		MNSC_00060_1	747365.Thena_1520	1.08e-66	225	COG2801@1|root,COG2801@2|Bacteria,1UINX@1239|Firmicutes,24BC3@186801|Clostridia	186801|Clostridia	L	PFAM Integrase core domain	-	-
MNSC_00070	C	K04078	chaperonin GroES	A0A1V5X4X4_9BACT	UniRef90_A0A1V5X4X4 Co-chaperonin GroES n=1 Tax=Parcubacteria group bacterium ADurb.Bin216 TaxID=1852939 RepID=A0A1V5X4X4_9BACT	Parcubacteria group bacterium ADurb.Bin216	FALSE	0.94	192	6.446e-54								Chaperonin 10 Kd subunit [PF00166.24]					0	MNSC_00070	K04078	groES, HSPE1; chaperonin GroES	K04078	groES, HSPE1; chaperonin GroES	114			OTHER	1	0	0	0	0	0		MNSC_00070_1	96561.Dole_0549	3.26e-29	107	COG0234@1|root,COG0234@2|Bacteria,1MZ2X@1224|Proteobacteria,42U7E@68525|delta/epsilon subdivisions,2WPZP@28221|Deltaproteobacteria,2MKH2@213118|Desulfobacterales	28221|Deltaproteobacteria	O	Binds to Cpn60 in the presence of Mg-ATP and suppresses the ATPase activity of the latter	groS	GO:0003674,GO:0005488,GO:0005515,GO:0006457,GO:0006458,GO:0006950,GO:0006986,GO:0008150,GO:0009987,GO:0010033,GO:0035966,GO:0042221,GO:0043167,GO:0043169,GO:0046872,GO:0050896,GO:0051082,GO:0051084,GO:0051085,GO:0051087,GO:0061077
MNSC_00080	B	K04077	chaperonin GroEL [EC:5.6.1.7]	A0A1V5X4Y1_9BACT	UniRef90_A0A1V5X4Y1 Chaperonin GroEL n=1 Tax=Parcubacteria group bacterium ADurb.Bin216 TaxID=1852939 RepID=A0A1V5X4Y1_9BACT	Parcubacteria group bacterium ADurb.Bin216	TRUE	0.913	1039	0								TCP-1/cpn60 chaperonin family [PF00118.27]					0	MNSC_00080	K04077	groEL, HSPD1; chaperonin GroEL [EC:5.6.1.7]	K04077	groEL, HSPD1; chaperonin GroEL [EC:5.6.1.7]	625			OTHER	1	0	0	0	0	0		MNSC_00080_1	997346.HMPREF9374_3011	1.21e-218	623	COG0459@1|root,COG0459@2|Bacteria,1TP1T@1239|Firmicutes,4HA38@91061|Bacilli,27BCG@186824|Thermoactinomycetaceae	91061|Bacilli	O	TCP-1/cpn60 chaperonin family	groL	GO:0001817,GO:0001819,GO:0001871,GO:0002791,GO:0002793,GO:0003674,GO:0005488,GO:0005515,GO:0005575,GO:0005622,GO:0005623,GO:0005737,GO:0005829,GO:0006457,GO:0006458,GO:0008150,GO:0009986,GO:0009987,GO:0016465,GO:0030246,GO:0030247,GO:0032677,GO:0032757,GO:0032879,GO:0032880,GO:0032991,GO:0044183,GO:0044424,GO:0044444,GO:0044445,GO:0044464,GO:0044764,GO:0046812,GO:0048518,GO:0048522,GO:0050707,GO:…
MNSC_00090	C			A0A1V5WYA1_9BACT	UniRef90_A0A1V5WYA1 Type II secretion system protein G n=1 Tax=Parcubacteria group bacterium ADurb.Bin216 TaxID=1852939 RepID=A0A1V5WYA1_9BACT	Parcubacteria group bacterium ADurb.Bin216	FALSE	0.846	790	1.642e-254								Sulfatase-modifying factor enzyme 1 [PF03781.19]					0	MNSC_00090					104			PILIN	0.049998	0.000125	1.2e-05	1e-06	1e-06	0.949868	CS pos: 11-12. Pr: 0.6584	MNSC_00090_1	794903.OPIT5_11450	3.37e-05	53.5	COG2165@1|root,COG2165@2|Bacteria,46YIZ@74201|Verrucomicrobia,3K9PI@414999|Opitutae	414999|Opitutae	NU	general secretion pathway protein	-	-
MNSC_00100	C			A0A1V5WYZ7_9BACT	UniRef90_A0A1V5WYZ7 Diversity-generating retroelement protein Avd n=1 Tax=Parcubacteria group bacterium ADurb.Bin216 TaxID=1852939 RepID=A0A1V5WYZ7_9BACT	Parcubacteria group bacterium ADurb.Bin216	FALSE	0.918	223	1.699e-64								23S rRNA-intervening sequence protein [PF05635.14]					0	MNSC_00100					67			OTHER	1	0	0	0	0	0		MNSC_00100_1	1216967.L100_04012	1.23e-11	64.3	COG0399@1|root,COG0399@2|Bacteria	2|Bacteria	E	UDP-4-amino-4-deoxy-L-arabinose aminotransferase	-	-
MNSC_00110	B	K00986	RNA-directed DNA polymerase [EC:2.7.7.49]	A0A1V5WYU3_9BACT	UniRef90_A0A1V5WYU3 Group II intron-encoded protein LtrA n=1 Tax=Parcubacteria group bacterium ADurb.Bin216 TaxID=1852939 RepID=A0A1V5WYU3_9BACT	Parcubacteria group bacterium ADurb.Bin216	TRUE	0.933	712	5.666e-229								Reverse transcriptase (RNA-dependent DNA polymerase) [PF00078.30]					0	MNSC_00110			K00986	ltrA; RNA-directed DNA polymerase [EC:2.7.7.49]	111			OTHER	1	0	0	0	0	0		MNSC_00110_1	1392502.JNIO01000008_gene1333	3.45e-84	266	COG3344@1|root,COG3344@2|Bacteria,1UZGP@1239|Firmicutes,4H7EN@909932|Negativicutes	909932|Negativicutes	L	Reverse transcriptase (RNA-dependent DNA polymerase)	-	-
MNSC_00120	C			A0A1G2NYN9_9BACT	UniRef90_A0A1G2NYN9 Integrase catalytic domain-containing protein n=1 Tax=Candidatus Taylorbacteria bacterium RIFCSPLOWO2_02_FULL_46_40 TaxID=1802329 RepID=A0A1G2NYN9_9BACT	Candidatus Taylorbacteria bacterium RIFCSPLOWO2_02_FULL_46_40	FALSE	0.582	436	2.333e-132													0	MNSC_00120					222			OTHER	1	0	0	0	0	0		MNSC_00120_1	747365.Thena_1520	1.21e-65	222	COG2801@1|root,COG2801@2|Bacteria,1UINX@1239|Firmicutes,24BC3@186801|Clostridia	186801|Clostridia	L	PFAM Integrase core domain	-	-
MNSC_00130	B	K03744	LemA protein	A0A1V5WYN1_9BACT	UniRef90_A0A1V5WYN1 LemA family protein n=1 Tax=Parcubacteria group bacterium ADurb.Bin216 TaxID=1852939 RepID=A0A1V5WYN1_9BACT	Parcubacteria group bacterium ADurb.Bin216	TRUE	0.844	368	6.391e-113													0	MNSC_00130			K03744	lemA; LemA protein	15			OTHER	1	3e-06	0	0	0	1e-06
MNSC_00140	C	K03744	LemA protein	A0A1V5WYL8_9BACT	UniRef90_A0A1V5WYL8 LemA family protein n=1 Tax=Parcubacteria group bacterium ADurb.Bin216 TaxID=1852939 RepID=A0A1V5WYL8_9BACT	Parcubacteria group bacterium ADurb.Bin216	FALSE	0.849	329	9.015e-100								LemA family [PF04011.15]					0	MNSC_00140	K03744	lemA; LemA protein	K03744	lemA; LemA protein	217			OTHER	1	6e-06	1e-06	0	0	2e-06		MNSC_00140_1	931626.Awo_c16730	2.08e-55	180	COG1704@1|root,COG1704@2|Bacteria,1V3Z0@1239|Firmicutes,24IH4@186801|Clostridia,25W6Q@186806|Eubacteriaceae	186801|Clostridia	S	LemA family	lemA	-
MNSC_00150	C			A0A1V5WYS8_9BACT	UniRef90_A0A1V5WYS8 50S ribosomal protein L35 n=1 Tax=Parcubacteria group bacterium ADurb.Bin216 TaxID=1852939 RepID=A0A1V5WYS8_9BACT	Parcubacteria group bacterium ADurb.Bin216	FALSE	0.837	75	1.654e-14													0						16	K11498	2	OTHER	1	0	0	0	0	0
MNSC_00160	B	K03799	heat shock protein HtpX [EC:3.4.24.-]	A0A1V5WYL5_9BACT	UniRef90_A0A1V5WYL5 Protease HtpX homolog n=1 Tax=Parcubacteria group bacterium ADurb.Bin216 TaxID=1852939 RepID=A0A1V5WYL5_9BACT	Parcubacteria group bacterium ADurb.Bin216	TRUE	0.932	608	6.431e-194	MER0298976	M48B	MER0298976 - subfamily M48B unassigned peptidases () [M48.UPB]#M48B#{peptidase unit: 17-288}~source EKE20298~	FALSE	0.57	304	6.186e-91	Peptidase family M48 [PF01435.21]					0	MNSC_00160	K03799	htpX; heat shock protein HtpX [EC:3.4.24.-]	K03799	htpX; heat shock protein HtpX [EC:3.4.24.-]	273			OTHER	1	1e-06	0	0	0	0		MNSC_00160_1	118005.AWNK01000001_gene2084	3.33e-65	213	COG0501@1|root,COG0501@2|Bacteria	2|Bacteria	O	metalloendopeptidase activity	htpX	-
MNSC_00170	B	K04095	cell filamentation protein, protein adenylyltransferase [EC:2.7.7.108]	A0A1V5WYZ3_9BACT	UniRef90_A0A1V5WYZ3 Fic/DOC family protein n=1 Tax=Parcubacteria group bacterium ADurb.Bin216 TaxID=1852939 RepID=A0A1V5WYZ3_9BACT	Parcubacteria group bacterium ADurb.Bin216	TRUE	0.945	708	6.965e-228								Fic/DOC family [PF02661.21]					0	MNSC_00170					276			OTHER	1	0	0	0	0	0		MNSC_00170_1	391595.RLO149_c010850	1.15e-80	257	COG3177@1|root,COG3177@2|Bacteria,1MV69@1224|Proteobacteria,2TT3J@28211|Alphaproteobacteria,2P3Y3@2433|Roseobacter	28211|Alphaproteobacteria	S	Fic/DOC family	-	-
MNSC_00180	B			A0A1V5WYN8_9BACT	UniRef90_A0A1V5WYN8 Peptidoglycan binding domain protein n=1 Tax=Parcubacteria group bacterium ADurb.Bin216 TaxID=1852939 RepID=A0A1V5WYN8_9BACT	Parcubacteria group bacterium ADurb.Bin216	TRUE	0.859	1384	0								Putative peptidoglycan binding domain [PF01471.21]					0						103			SP	0.000231	0.999161	0.000159	0.000157	0.000145	0.000135	CS pos: 25-26. Pr: 0.9658	MNSC_00180_1	1502852.FG94_01832	8.28e-07	61.2	2DZ47@1|root,34CD1@2|Bacteria	2|Bacteria	-	-	-	-
MNSC_00190	B			A0A1V5WYS6_9BACT	UniRef90_A0A1V5WYS6 Uncharacterized protein n=1 Tax=Parcubacteria group bacterium ADurb.Bin216 TaxID=1852939 RepID=A0A1V5WYS6_9BACT	Parcubacteria group bacterium ADurb.Bin216	TRUE	0.926	498	4.253e-157													0						153			OTHER	1	0	0	0	0	0		MNSC_00190_1	395494.Galf_0847	5.1e-59	195	2E54J@1|root,32ZXH@2|Bacteria,1R9DG@1224|Proteobacteria	1224|Proteobacteria	-	-	-	-
MNSC_00200	B			A0A1V5WYQ8_9BACT	UniRef90_A0A1V5WYQ8 DUF4846 domain-containing protein n=1 Tax=Parcubacteria group bacterium ADurb.Bin216 TaxID=1852939 RepID=A0A1V5WYQ8_9BACT	Parcubacteria group bacterium ADurb.Bin216	TRUE	0.965	658	3.573e-211								Domain of unknown function (4846) [PF16138.8]					0	MNSC_00200					274			OTHER	0.965361	0.007966	0.007992	6.8e-05	3.7e-05	0.018591		MNSC_00200_1	997884.HMPREF1068_02814	9.62e-89	273	2DBB3@1|root,2Z85F@2|Bacteria,4NKCY@976|Bacteroidetes,2FPU7@200643|Bacteroidia,4AKZQ@815|Bacteroidaceae	976|Bacteroidetes	S	Domain of unknown function (4846)	-	-
MNSC_00210	B	K07488	transposase	A0A1J5HEY3_9BACT	UniRef90_A0A1J5HEY3 IS1595 family transposase n=4 Tax=Parcubacteria group TaxID=1794811 RepID=A0A1J5HEY3_9BACT	Parcubacteria group	TRUE	0.798	365	1.326e-111								ISXO2-like transposase domain [PF12762.10]					0	MNSC_00210	K07488	K07488; transposase	K07488	K07488; transposase	216			OTHER	1	0	0	0	0	0		MNSC_00210_1	992406.RIA_2092	2.02e-91	275	COG3676@1|root,COG3676@2|Bacteria,4NS7V@976|Bacteroidetes	976|Bacteroidetes	L	ISXO2-like transposase domain	-	-
MNSC_00220	B			A0A1V5WYR6_9BACT	UniRef90_A0A1V5WYR6 Papain family cysteine protease n=1 Tax=Parcubacteria group bacterium ADurb.Bin216 TaxID=1852939 RepID=A0A1V5WYR6_9BACT	Parcubacteria group bacterium ADurb.Bin216	TRUE	0.696	2693	0	MER0673444	C01A	MER0673444 - subfamily C1A unassigned peptidases (Chaetura pelagica) [C01.UPA]#C01A#{peptidase unit: 406-636}~source XP_010002718~	FALSE	0.278	90	3.39e-16	Papain family cysteine protease [PF00112.26]					0	MNSC_00220					288			SP	0.000547	0.998443	0.00028	0.000237	0.00023	0.000212	CS pos: 23-24. Pr: 0.9716	MNSC_00220_1	10141.ENSCPOP00000013378	8.99e-13	81.6	COG4870@1|root,KOG1543@2759|Eukaryota,38F76@33154|Opisthokonta,3BC68@33208|Metazoa,3D0SI@33213|Bilateria,480RJ@7711|Chordata,496NG@7742|Vertebrata,3JCPB@40674|Mammalia,35MR5@314146|Euarchontoglires,4PT6Y@9989|Rodentia	33208|Metazoa	O	chloride ion binding	CTSC	GO:0000323,GO:0001775,GO:0001906,GO:0001909,GO:0001913,GO:0002250,GO:0002252,GO:0002263,GO:0002274,GO:0002275,GO:0002283,GO:0002366,GO:0002376,GO:0002443,GO:0002444,GO:0002446,GO:0002449,GO:0002456,GO:0002460,GO:0003674,GO:0003824,GO:0004175,GO:0004197,GO:0004252,GO:0005488,GO:0005515,GO:0005575,GO:0005576,GO:0005615,GO:0005622,GO:0005623,GO:0005634,GO:0005654,GO:0005737,GO:0005764,GO:0005766,GO:…
MNSC_00230	B	K03695	ATP-dependent Clp protease ATP-binding subunit ClpB	A0A1V5WYS1_9BACT	UniRef90_A0A1V5WYS1 Chaperone protein ClpB 1 n=1 Tax=Parcubacteria group bacterium ADurb.Bin216 TaxID=1852939 RepID=A0A1V5WYS1_9BACT	Parcubacteria group bacterium ADurb.Bin216	TRUE	0.912	1725	0								AAA domain (Cdc48 subfamily) [PF07724.17]; AAA lid domain [PF17871.4]; C-terminal, D2-small domain, of ClpB protein [PF10431.12]; AAA domain (dynein-related subfamily) [PF07728.17]; ATPase family associated with various cellular activities (AAA) [PF00004.32]; Clp amino terminal domain, pathogenicity island component [PF02861.23]; Sigma-54 interaction domain [PF00158.29]; Type II/IV secretion syst…					0	MNSC_00230	K03695	clpB; ATP-dependent Clp protease ATP-binding subunit ClpB	K03695	clpB; ATP-dependent Clp protease ATP-binding subunit ClpB	882			OTHER	1	0	0	0	0	0		MNSC_00230_1	880073.Calab_2983	2.39e-312	888	COG0542@1|root,COG0542@2|Bacteria,2NNNE@2323|unclassified Bacteria	2|Bacteria	O	Part of a stress-induced multi-chaperone system, it is involved in the recovery of the cell from heat-induced damage, in cooperation with DnaK, DnaJ and GrpE	clpB	GO:0000166,GO:0003674,GO:0003824,GO:0005488,GO:0005515,GO:0005524,GO:0005575,GO:0005618,GO:0005622,GO:0005623,GO:0005737,GO:0005829,GO:0005886,GO:0006508,GO:0006807,GO:0006950,GO:0006986,GO:0008144,GO:0008150,GO:0008152,GO:0008233,GO:0009266,GO:0009408,GO:0009628,GO:0010033,GO:0016020,GO:0016462,GO:0016787,GO:0016817,GO:0016818,GO:0016887,GO:0017076,GO:0017111,GO:0019538,GO:0030312,GO:0030554,GO:…
MNSC_00240	B			A0A1V5WYY2_9BACT	UniRef90_A0A1V5WYY2 Uncharacterized protein n=1 Tax=Parcubacteria group bacterium ADurb.Bin216 TaxID=1852939 RepID=A0A1V5WYY2_9BACT	Parcubacteria group bacterium ADurb.Bin216	TRUE	0.926	432	6.342e-135													0	MNSC_00240					15	K07152	7	OTHER	0.78941	0.187018	0.003571	0.001467	0.000709	0.017833		MNSC_00240_1	1519464.HY22_01920	1.64e-05	53.1	COG0265@1|root,COG0265@2|Bacteria	2|Bacteria	O	serine-type endopeptidase activity	MA20_17565	-
MNSC_00250	C			A0A1V5WZ37_9BACT	UniRef90_A0A1V5WZ37 Uncharacterized protein n=1 Tax=Parcubacteria group bacterium ADurb.Bin216 TaxID=1852939 RepID=A0A1V5WZ37_9BACT	Parcubacteria group bacterium ADurb.Bin216	FALSE	0.922	182	1.509e-50													0						17	K10219	6	OTHER	1	1.3e-05	0	0	0	0
MNSC_00260	B			A0A1V5WYU1_9BACT	UniRef90_A0A1V5WYU1 Uncharacterized protein n=1 Tax=Parcubacteria group bacterium ADurb.Bin216 TaxID=1852939 RepID=A0A1V5WYU1_9BACT	Parcubacteria group bacterium ADurb.Bin216	TRUE	0.928	546	3.565e-173													0						14	K10413	9	OTHER	1	1e-06	0	0	0	0
MNSC_00270	B			A0A1V5WYV6_9BACT	UniRef90_A0A1V5WYV6 Helix-turn-helix type 11 domain-containing protein n=1 Tax=Parcubacteria group bacterium ADurb.Bin216 TaxID=1852939 RepID=A0A1V5WYV6_9BACT	Parcubacteria group bacterium ADurb.Bin216	TRUE	0.88	492	1.156e-154													0	MNSC_00270					21	K03892	2	OTHER	1	0	0	0	0	0
MNSC_00280	C	K03088	RNA polymerase sigma-70 factor, ECF subfamily	A0A1V5WYR7_9BACT	UniRef90_A0A1V5WYR7 RNA polymerase sigma factor SigX n=1 Tax=Parcubacteria group bacterium ADurb.Bin216 TaxID=1852939 RepID=A0A1V5WYR7_9BACT	Parcubacteria group bacterium ADurb.Bin216	FALSE	0.927	346	1.036e-105								Sigma-70 region 2 [PF04542.17]; Sigma-70, region 4 [PF08281.15]; Sigma-70, region 4 [PF04545.19]					0	MNSC_00280					35	K03088	25	OTHER	1	0	0	0	0	0		MNSC_00280_1	768710.DesyoDRAFT_1785	4.58e-11	66.2	COG1595@1|root,COG1595@2|Bacteria,1V4E2@1239|Firmicutes,24GZP@186801|Clostridia,262C3@186807|Peptococcaceae	186801|Clostridia	K	TIGRFAM RNA polymerase sigma factor, sigma-70 family	-	-
MNSC_00290	C			A0A7X9D7E3_9BACT	UniRef90_A0A7X9D7E3 DUF5667 domain-containing protein n=1 Tax=Parcubacteria group bacterium TaxID=2026774 RepID=A0A7X9D7E3_9BACT	Parcubacteria group bacterium	FALSE	0.251	87	4.394e-15													0	MNSC_00290					21	K03043	3	OTHER	0.999964	4e-05	4e-06	0	0	1e-06
MNSC_00300	B			A0A0G0BG37_9BACT	UniRef90_A0A0G0BG37 Cell wall surface anchor family protein n=1 Tax=Candidatus Nomurabacteria bacterium GW2011_GWF1_31_48 TaxID=1618767 RepID=A0A0G0BG37_9BACT	Candidatus Nomurabacteria bacterium GW2011_GWF1_31_48	TRUE	0.351	625	1.547e-185													0						145	K22023	9	SP	0.00024	0.999022	0.000208	0.000172	0.000174	0.000151	CS pos: 24-25. Pr: 0.9698
MNSC_00310	E																						0						14	K03530	3	SP	0.008752	0.731689	0.258226	0.000482	0.000394	0.000448	CS pos: 22-23. Pr: 0.6811
MNSC_00320	B			A0A1V5WTX6_9BACT	UniRef90_A0A1V5WTX6 Uncharacterized protein n=1 Tax=Parcubacteria group bacterium ADurb.Bin216 TaxID=1852939 RepID=A0A1V5WTX6_9BACT	Parcubacteria group bacterium ADurb.Bin216	TRUE	0.879	789	1.674e-241													0	MNSC_00320					64	K12516	4	LIPO	0.013008	0.400117	0.584963	0.000798	0.000525	0.000572	CS pos: 20-21. Pr: 0.5089	MNSC_00320_1	1268622.AVS7_03107	2.89e-05	57.4	COG4886@1|root,COG4886@2|Bacteria,1N30B@1224|Proteobacteria	1224|Proteobacteria	T	Leucine-rich repeat (LRR) protein	-	-
MNSC_00330	C			A0A1V5WTK0_9BACT	UniRef90_A0A1V5WTK0 Mu-like prophage protein Com n=1 Tax=Parcubacteria group bacterium ADurb.Bin216 TaxID=1852939 RepID=A0A1V5WTK0_9BACT	Parcubacteria group bacterium ADurb.Bin216	FALSE	0.907	124	5.743e-31								Mu-like prophage protein Com [PF10122.12]					0	MNSC_00330					16	K03169	7	OTHER	1	0	0	0	0	0		MNSC_00330_1	536233.CLO_0895	1.92e-05	44.7	2BB7I@1|root,324Q7@2|Bacteria,1UQX3@1239|Firmicutes,24V60@186801|Clostridia,36P2Q@31979|Clostridiaceae	186801|Clostridia	S	Mu-like prophage protein Com	-	-
MNSC_00340	C			A0A1V5WTJ6_9BACT	UniRef90_A0A1V5WTJ6 Uncharacterized protein n=1 Tax=Parcubacteria group bacterium ADurb.Bin216 TaxID=1852939 RepID=A0A1V5WTJ6_9BACT	Parcubacteria group bacterium ADurb.Bin216	FALSE	0.739	229	6.595e-66													0	MNSC_00350					17	K03327	3	OTHER	1	0	0	0	0	0
MNSC_00350	C			A0A7X9D7G5_9BACT	UniRef90_A0A7X9D7G5 Uncharacterized protein n=1 Tax=Parcubacteria group bacterium TaxID=2026774 RepID=A0A7X9D7G5_9BACT	Parcubacteria group bacterium	FALSE	0.423	349	2.607e-101	MER1259464	M30	MER1259464 - family M30 unassigned peptidases () [M30.UPW]#M30#{peptidase unit: 44-292}~source OGZ59058~	FALSE	0.443	194	5.319e-51	Peptidase M30 [PF10460.12]					0						27	K09607	2	SP	0.000287	0.998465	0.000737	0.000179	0.000164	0.000158	CS pos: 26-27. Pr: 0.9766	MNSC_00350_1	1128421.JAGA01000002_gene1647	5.09e-13	80.1	COG4412@1|root,COG4412@2|Bacteria,2NQMP@2323|unclassified Bacteria	2|Bacteria	E	Immune inhibitor A peptidase M6	-	-
MNSC_00360	C			A0A1V5WZF1_9BACT	UniRef90_A0A1V5WZF1 LamG-like jellyroll fold domain-containing protein n=1 Tax=Parcubacteria group bacterium ADurb.Bin216 TaxID=1852939 RepID=A0A1V5WZF1_9BACT	Parcubacteria group bacterium ADurb.Bin216	FALSE	0.424	542	3.724e-157								Sulfatase-modifying factor enzyme 1 [PF03781.19]					0						117			PILIN	0.01185	0.000101	2.4e-05	2e-06	1e-06	0.988004	CS pos: 11-12. Pr: 0.6901	MNSC_00360_1	264462.Bd3548	2.91e-31	134	COG1262@1|root,COG1262@2|Bacteria,1NPAM@1224|Proteobacteria,431PQ@68525|delta/epsilon subdivisions,2MU9Z@213481|Bdellovibrionales,2WWYC@28221|Deltaproteobacteria	213481|Bdellovibrionales	M	COG3209 Rhs family protein	-	-
MNSC_00370	B			A0A1V5WVN5_9BACT	UniRef90_A0A1V5WVN5 DUF4340 domain-containing protein n=1 Tax=Parcubacteria group bacterium ADurb.Bin216 TaxID=1852939 RepID=A0A1V5WVN5_9BACT	Parcubacteria group bacterium ADurb.Bin216	TRUE	0.923	427	4.772e-133													0	MNSC_00380					17	K24027	4	OTHER	0.836338	0.154301	0.005612	0.000813	0.000478	0.002479
MNSC_00380	B			A0A1V5WVR1_9BACT	UniRef90_A0A1V5WVR1 LTD domain-containing protein n=1 Tax=Parcubacteria group bacterium ADurb.Bin216 TaxID=1852939 RepID=A0A1V5WVR1_9BACT	Parcubacteria group bacterium ADurb.Bin216	TRUE	0.838	1841	0								Lamin Tail Domain [PF00932.22]					0	MNSC_00390					114			SP	0.000313	0.998984	0.000202	0.000147	0.000148	0.000154	CS pos: 23-24. Pr: 0.9780	MNSC_00380_1	1385510.N781_08120	3.13e-18	99	COG1502@1|root,COG1502@2|Bacteria,1VSU5@1239|Firmicutes,4HTP4@91061|Bacilli,2Y9A5@289201|Pontibacillus	91061|Bacilli	I	Lamin Tail Domain	-	-
MNSC_00390	B			A0A0G1L593_9BACT	UniRef90_A0A0G1L593 Transposase, IS4 family n=1 Tax=Candidatus Jorgensenbacteria bacterium GW2011_GWA2_45_13 TaxID=1618662 RepID=A0A0G1L593_9BACT	Candidatus Jorgensenbacteria bacterium GW2011_GWA2_45_13	TRUE	0.68	361	3.257e-109								Transposase DDE domain [PF13612.9]; Transposase DDE domain [PF01609.24]					0						102			OTHER	1	0	0	0	0	0		MNSC_00390_1	1173020.Cha6605_0602	1.07e-18	91.3	COG3039@1|root,COG3039@2|Bacteria,1G1EK@1117|Cyanobacteria	1117|Cyanobacteria	L	PFAM Transposase DDE domain	-	-
MNSC_00400	C			A0A1V5WV19_9BACT	UniRef90_A0A1V5WV19 LTD domain-containing protein n=1 Tax=Parcubacteria group bacterium ADurb.Bin216 TaxID=1852939 RepID=A0A1V5WV19_9BACT	Parcubacteria group bacterium ADurb.Bin216	FALSE	0.944	430	3.169e-134													0						22	K17713	7	OTHER	1	0	0	0	0	0
MNSC_00410	B			A0A1V5WUW9_9BACT	UniRef90_A0A1V5WUW9 Uncharacterized protein n=1 Tax=Parcubacteria group bacterium ADurb.Bin216 TaxID=1852939 RepID=A0A1V5WUW9_9BACT	Parcubacteria group bacterium ADurb.Bin216	TRUE	0.905	612	5.048e-195								Gamma interferon inducible lysosomal thiol reductase (GILT) [PF03227.19]					0						22	K25388	2	OTHER	0.999811	6.2e-05	1.9e-05	0	0	0.000138
MNSC_00420	C			UPI0011164329	UniRef90_UPI0011164329 hypothetical protein n=1 Tax=Brevibacillus dissolubilis TaxID=1844116 RepID=UPI0011164329	Brevibacillus dissolubilis	FALSE	0.196	192	2.569e-45								Fibronectin type III domain [PF00041.24]					0	MNSC_00420					211			PILIN	0.018225	3.1e-05	4.1e-05	1e-06	0	0.981713	CS pos: 6-7. Pr: 0.7384	MNSC_00420_1	215803.DB30_5233	1.83e-10	74.3	COG4733@1|root,COG4733@2|Bacteria,1QX65@1224|Proteobacteria,43BYR@68525|delta/epsilon subdivisions,2X79M@28221|Deltaproteobacteria,2YZ8E@29|Myxococcales	28221|Deltaproteobacteria	G	Fibronectin type III domain	-	-
MNSC_00430	D																	Histone H1-like nucleoprotein HC2 [PF07382.14]					0									OTHER	1	0	0	0	0	0
MNSC_00440	C			A0A1F8H975_9BACT	UniRef90_A0A1F8H975 Ribosomal subunit interface protein n=1 Tax=Candidatus Yanofskybacteria bacterium RIFCSPLOWO2_12_FULL_43_11b TaxID=1802710 RepID=A0A1F8H975_9BACT	Candidatus Yanofskybacteria bacterium RIFCSPLOWO2_12_FULL_43_11b	FALSE	0.372	65	1.598e-09								Sigma 54 modulation protein / S30EA ribosomal protein [PF02482.22]					0	MNSC_00440	K05809	raiA; ribosome-associated inhibitor A						OTHER	1	0	0	0	0	0		MNSC_00440_1	1321782.HMPREF1986_02620	5.66e-05	47.8	COG1544@1|root,COG1544@2|Bacteria,1V1D5@1239|Firmicutes,24HDH@186801|Clostridia,2PRAC@265975|Oribacterium	186801|Clostridia	J	Required for dimerization of active 70S ribosomes into 100S ribosomes in stationary phase	hpf	-
MNSC_00450	B	K03070	preprotein translocase subunit SecA [EC:7.4.2.8]	A0A1V5WU41_9BACT	UniRef90_A0A1V5WU41 Protein translocase subunit SecA n=2 Tax=Parcubacteria group bacterium ADurb.Bin216 TaxID=1852939 RepID=A0A1V5WU41_9BACT	Parcubacteria group bacterium ADurb.Bin216	TRUE	0.943	1643	0								SecA DEAD-like domain [PF07517.17]; SecA preprotein cross-linking domain [PF01043.23]; SecA Wing and Scaffold domain [PF07516.16]; SEC-C motif [PF02810.18]					0	MNSC_00450	K03070	secA; preprotein translocase subunit SecA [EC:7.4.2.8]	K03070	secA; preprotein translocase subunit SecA [EC:7.4.2.8]	893			OTHER	1	0	0	0	0	0		MNSC_00450_1	324602.Caur_0529	1.66e-279	806	COG0653@1|root,COG0653@2|Bacteria,2G603@200795|Chloroflexi,374YG@32061|Chloroflexia	32061|Chloroflexia	U	Part of the Sec protein translocase complex. Interacts with the SecYEG preprotein conducting channel. Has a central role in coupling the hydrolysis of ATP to the transfer of proteins into and across the cell membrane, serving as an ATP-driven molecular motor driving the stepwise translocation of polypeptide chains across the membrane	secA	GO:0000166,GO:0003674,GO:0003824,GO:0005215,GO:0005488,GO:0005524,GO:0005575,GO:0005622,GO:0005623,GO:0005737,GO:0005829,GO:0005886,GO:0005887,GO:0006810,GO:0008104,GO:0008144,GO:0008150,GO:0008320,GO:0008565,GO:0015031,GO:0015399,GO:0015405,GO:0015440,GO:0015450,GO:0015462,GO:0015833,GO:0016020,GO:0016021,GO:0016462,GO:0016787,GO:0016817,GO:0016818,GO:0016887,GO:0017076,GO:0017111,GO:0022804,GO:…
MNSC_00460	C			A0A1V5WU33_9BACT	UniRef90_A0A1V5WU33 Uncharacterized protein n=1 Tax=Parcubacteria group bacterium ADurb.Bin216 TaxID=1852939 RepID=A0A1V5WU33_9BACT	Parcubacteria group bacterium ADurb.Bin216	FALSE	1	121	2.554e-30													0						20	K11425	2	OTHER	1	0	0	0	0	0
MNSC_00470	C			A0A2M7VDU4_9BACT	UniRef90_A0A2M7VDU4 Peptidase_M78 domain-containing protein n=1 Tax=Candidatus Komeilibacteria bacterium CG_4_10_14_0_2_um_filter_37_10 TaxID=1974470 RepID=A0A2M7VDU4_9BACT	Candidatus Komeilibacteria bacterium CG_4_10_14_0_2_um_filter_37_10	FALSE	0.369	223	6.762e-60													0						19	K07604	9	OTHER	1	1e-06	0	0	0	0
MNSC_00480	C			A0A1V5WYR6_9BACT	UniRef90_A0A1V5WYR6 Papain family cysteine protease n=1 Tax=Parcubacteria group bacterium ADurb.Bin216 TaxID=1852939 RepID=A0A1V5WYR6_9BACT	Parcubacteria group bacterium ADurb.Bin216	FALSE	0.282	343	3.16e-91													0	MNSC_00480					242			SP	0.000438	0.998123	0.000864	0.000212	0.000183	0.000174	CS pos: 21-22. Pr: 0.9699	MNSC_00480_1	1268622.AVS7_03107	6.07e-05	56.6	COG4886@1|root,COG4886@2|Bacteria,1N30B@1224|Proteobacteria	1224|Proteobacteria	T	Leucine-rich repeat (LRR) protein	-	-
MNSC_00490	B	K16267	zinc and cadmium transporter	A0A1V5WV17_9BACT	UniRef90_A0A1V5WV17 Zinc transporter ZupT n=1 Tax=Parcubacteria group bacterium ADurb.Bin216 TaxID=1852939 RepID=A0A1V5WV17_9BACT	Parcubacteria group bacterium ADurb.Bin216	TRUE	0.921	488	1.754e-153								ZIP Zinc transporter [PF02535.25]					0	MNSC_00490	K16267	zipB; zinc and cadmium transporter	K16267	zipB; zinc and cadmium transporter	206			OTHER	0.999965	0	0	0	0	0		MNSC_00490_1	121225.PHUM436430-PA	8.46e-21	98.6	COG0428@1|root,KOG2693@2759|Eukaryota,38Y5R@33154|Opisthokonta,3C5WX@33208|Metazoa,3DMUD@33213|Bilateria,42C7Y@6656|Arthropoda,3SR1R@50557|Insecta,3EDE2@33342|Paraneoptera	33208|Metazoa	P	ZIP Zinc transporter	-	-
MNSC_00500	B			A0A1V5WVE2_9BACT	UniRef90_A0A1V5WVE2 Protein translocase subunit SecD n=1 Tax=Parcubacteria group bacterium ADurb.Bin216 TaxID=1852939 RepID=A0A1V5WVE2_9BACT	Parcubacteria group bacterium ADurb.Bin216	TRUE	0.909	924	4.258e-300								Protein export membrane protein [PF02355.19]					0	MNSC_00500	K03072	secD; preprotein translocase subunit SecD	K03072	secD; preprotein translocase subunit SecD	269			OTHER	0.722987	0.267006	0.007262	0.000416	0.000355	0.001982		MNSC_00500_1	311424.DhcVS_275	1.94e-70	238	COG0342@1|root,COG0342@2|Bacteria,2G5K5@200795|Chloroflexi,34CQF@301297|Dehalococcoidia	301297|Dehalococcoidia	U	Part of the Sec protein translocase complex. Interacts with the SecYEG preprotein conducting channel. SecDF uses the proton motive force (PMF) to complete protein translocation after the ATP-dependent function of SecA	secD	-
MNSC_00510	B			A0A1V5WVB3_9BACT	UniRef90_A0A1V5WVB3 Protein-export membrane protein SecF n=1 Tax=Parcubacteria group bacterium ADurb.Bin216 TaxID=1852939 RepID=A0A1V5WVB3_9BACT	Parcubacteria group bacterium ADurb.Bin216	TRUE	0.901	579	5.481e-184								Protein export membrane protein [PF02355.19]					0	MNSC_00510	K03074	secF; preprotein translocase subunit SecF	K03074	secF; preprotein translocase subunit SecF	165			OTHER	0.999362	0.0006	9e-06	2e-06	1e-06	5.9e-05		MNSC_00510_1	1325130.HFN_1788	2.11e-25	110	COG0341@1|root,COG0341@2|Bacteria,1MU74@1224|Proteobacteria,42M2H@68525|delta/epsilon subdivisions,2YMM9@29547|Epsilonproteobacteria	29547|Epsilonproteobacteria	U	Part of the Sec protein translocase complex. Interacts with the SecYEG preprotein conducting channel. SecDF uses the proton motive force (PMF) to complete protein translocation after the ATP-dependent function of SecA	secF	-
MNSC_00520	B			A0A1V5WV33_9BACT	UniRef90_A0A1V5WV33 RNA polymerase sigma factor RpoS n=1 Tax=Parcubacteria group bacterium ADurb.Bin216 TaxID=1852939 RepID=A0A1V5WV33_9BACT	Parcubacteria group bacterium ADurb.Bin216	TRUE	0.937	693	9.163e-223													0	MNSC_00520					176			OTHER	1	0	0	0	0	0		MNSC_00520_1	1236908.wNo_06230	3.63e-05	54.3	COG0568@1|root,COG0568@2|Bacteria,1MVNJ@1224|Proteobacteria,2TS6C@28211|Alphaproteobacteria,47EYM@766|Rickettsiales	766|Rickettsiales	K	Sigma factors are initiation factors that promote the attachment of RNA polymerase to specific initiation sites and are then released. This sigma factor is the primary sigma factor during exponential growth	rpoD	-
MNSC_00530	B			A0A1V5WG67_9BACT	UniRef90_A0A1V5WG67 Uncharacterized protein n=2 Tax=Parcubacteria group bacterium ADurb.Bin216 TaxID=1852939 RepID=A0A1V5WG67_9BACT	Parcubacteria group bacterium ADurb.Bin216	TRUE	0.958	827	2.285e-267													0						133			OTHER	1	0	0	0	0	0
MNSC_00540	C			A0A1V5WZF1_9BACT	UniRef90_A0A1V5WZF1 LamG-like jellyroll fold domain-containing protein n=1 Tax=Parcubacteria group bacterium ADurb.Bin216 TaxID=1852939 RepID=A0A1V5WZF1_9BACT	Parcubacteria group bacterium ADurb.Bin216	FALSE	0.428	509	9.442e-147													0	MNSC_00540					82	K20276	6	PILIN	0.012328	4.7e-05	3.5e-05	2e-06	1e-06	0.987599	CS pos: 9-10. Pr: 0.6956	MNSC_00540_1	1353529.M899_1941	1.38e-16	94	COG1262@1|root,COG3209@1|root,COG1262@2|Bacteria,COG3209@2|Bacteria,1NPAM@1224|Proteobacteria,431PQ@68525|delta/epsilon subdivisions,2MU9Z@213481|Bdellovibrionales,2WWYC@28221|Deltaproteobacteria	213481|Bdellovibrionales	M	COG3209 Rhs family protein	-	-
MNSC_00550	B			A0A091FIJ3_9DELT	UniRef90_A0A091FIJ3 Type IV secretion system coupling protein TraD DNA-binding domain-containing protein n=2 Tax=Bacteria TaxID=2 RepID=A0A091FIJ3_9DELT	Bacteria	TRUE	0.74	718	2.537e-223								Type IV secretion-system coupling protein DNA-binding domain [PF10412.12]; Type IV secretory system Conjugative DNA transfer [PF02534.17]; TraM recognition site of TraD and TraG [PF12696.10]; Helicase HerA, central domain [PF01935.20]; TraG P-loop domain [PF19044.3]					0	MNSC_00550					462			OTHER	1	0	0	0	0	0		MNSC_00550_1	1047013.AQSP01000118_gene1252	1.34e-139	426	COG0433@1|root,COG0433@2|Bacteria	2|Bacteria	S	helicase activity	-	-
MNSC_00560	B			A0A1V5WWJ2_9BACT	UniRef90_A0A1V5WWJ2 tRNA-specific 2-thiouridylase MnmA n=1 Tax=Parcubacteria group bacterium ADurb.Bin216 TaxID=1852939 RepID=A0A1V5WWJ2_9BACT	Parcubacteria group bacterium ADurb.Bin216	TRUE	0.667	474	1.388e-146								tRNA methyl transferase HUP domain [PF03054.19]; Aminomethyltransferase beta-barrel domain [PF20258.1]; tRNA methyl transferase PRC-barrel domain [PF20259.1]; Queuosine biosynthesis protein QueC [PF06508.16]; NAD synthase [PF02540.20]					0	MNSC_00560	K00566	mnmA, trmU; tRNA-uridine 2-sulfurtransferase [EC:2.8.1.13]	K00566	mnmA, trmU; tRNA-uridine 2-sulfurtransferase [EC:2.8.1.13]	291			OTHER	1	0	0	0	0	0		MNSC_00560_1	123214.PERMA_1503	6.05e-67	222	COG0482@1|root,COG0482@2|Bacteria,2G3WS@200783|Aquificae	200783|Aquificae	J	Catalyzes the 2-thiolation of uridine at the wobble position (U34) of tRNA, leading to the formation of s(2)U34	mnmA	-
MNSC_00570	B	K01876	aspartyl-tRNA synthetase [EC:6.1.1.12]	A0A1V5WWE3_9BACT	UniRef90_A0A1V5WWE3 Aspartate--tRNA(Asp/Asn) ligase n=1 Tax=Parcubacteria group bacterium ADurb.Bin216 TaxID=1852939 RepID=A0A1V5WWE3_9BACT	Parcubacteria group bacterium ADurb.Bin216	TRUE	0.958	1204	0								tRNA synthetases class II (D, K and N) [PF00152.23]; GAD domain [PF02938.17]; OB-fold nucleic acid binding domain [PF01336.28]					0	MNSC_00570	K01876	DARS2, aspS; aspartyl-tRNA synthetase [EC:6.1.1.12]	K01876	DARS2, aspS; aspartyl-tRNA synthetase [EC:6.1.1.12]	608			OTHER	1	0	0	0	0	0		MNSC_00570_1	1054860.KB913030_gene3395	3.49e-205	593	COG0173@1|root,COG0173@2|Bacteria,2GJHU@201174|Actinobacteria	201174|Actinobacteria	J	Aspartyl-tRNA synthetase with relaxed tRNA specificity since it is able to aspartylate not only its cognate tRNA(Asp) but also tRNA(Asn). Reaction proceeds in two steps L-aspartate is first activated by ATP to form Asp-AMP and then transferred to the acceptor end of tRNA(Asp Asn)	aspS	-
MNSC_00580	B			A0A1V5WWQ7_9BACT	UniRef90_A0A1V5WWQ7 N-acetylmuramoyl-L-alanine amidase n=1 Tax=Parcubacteria group bacterium ADurb.Bin216 TaxID=1852939 RepID=A0A1V5WWQ7_9BACT	Parcubacteria group bacterium ADurb.Bin216	TRUE	1	490	1.282e-154								N-acetylmuramoyl-L-alanine amidase [PF01510.28]					0						25	K01447	5	SP	0.000244	0.999164	0.000153	0.000148	0.000131	0.00013	CS pos: 23-24. Pr: 0.8428
MNSC_00590	B			A0A1V5WWL3_9BACT	UniRef90_A0A1V5WWL3 Alginate biosynthesis sensor protein KinB n=1 Tax=Parcubacteria group bacterium ADurb.Bin216 TaxID=1852939 RepID=A0A1V5WWL3_9BACT	Parcubacteria group bacterium ADurb.Bin216	TRUE	0.953	424	2.748e-132								Histidine kinase-, DNA gyrase B-, and HSP90-like ATPase [PF02518.29]					0	MNSC_00590					52	K02482	3	OTHER	1	0	0	0	0	0		MNSC_00590_1	272123.Anacy_4392	5.41e-06	54.7	COG0664@1|root,COG4191@1|root,COG0664@2|Bacteria,COG4191@2|Bacteria,1G1CF@1117|Cyanobacteria,1HMPU@1161|Nostocales	1117|Cyanobacteria	T	PFAM Histidine kinase-, DNA gyrase B-, and HSP90-like ATPase	-	-
MNSC_00600	C			A0A1V5WYR6_9BACT	UniRef90_A0A1V5WYR6 Papain family cysteine protease n=1 Tax=Parcubacteria group bacterium ADurb.Bin216 TaxID=1852939 RepID=A0A1V5WYR6_9BACT	Parcubacteria group bacterium ADurb.Bin216	FALSE	0.3	464	9.48e-128													0						165	K21449	16	SP	0.000215	0.999207	0.000156	0.000152	0.000133	0.000133	CS pos: 27-28. Pr: 0.9798	MNSC_00600_1	159087.Daro_1010	2e-05	58.5	COG5184@1|root,COG5184@2|Bacteria,1R504@1224|Proteobacteria,2VVSG@28216|Betaproteobacteria	28216|Betaproteobacteria	DZ	regulator of chromosome condensation, RCC1	-	-
MNSC_00610	B			A0A1V5WU52_9BACT	UniRef90_A0A1V5WU52 HEAT repeat protein n=1 Tax=Parcubacteria group bacterium ADurb.Bin216 TaxID=1852939 RepID=A0A1V5WU52_9BACT	Parcubacteria group bacterium ADurb.Bin216	TRUE	0.899	731	5.132e-235													0						14	K19946	13	OTHER	1	0	0	0	0	0
MNSC_00620	B			A0A1V5WUF2_9BACT	UniRef90_A0A1V5WUF2 DUF389 domain-containing protein n=1 Tax=Parcubacteria group bacterium ADurb.Bin216 TaxID=1852939 RepID=A0A1V5WUF2_9BACT	Parcubacteria group bacterium ADurb.Bin216	TRUE	0.892	706	1.674e-223								Domain of unknown function (DUF389) [PF04087.17]					0	MNSC_00620					144			OTHER	0.999689	0.000323	0	0	0	0		MNSC_00620_1	411154.GFO_2883	4.17e-25	116	COG1808@1|root,COG1808@2|Bacteria,4NDXI@976|Bacteroidetes,1HXBV@117743|Flavobacteriia	976|Bacteroidetes	S	membrane	-	-
MNSC_00630	B			A0A1V5WLQ9_9BACT	UniRef90_A0A1V5WLQ9 Polymer-forming cytoskeletal n=1 Tax=Parcubacteria group bacterium ADurb.Bin216 TaxID=1852939 RepID=A0A1V5WLQ9_9BACT	Parcubacteria group bacterium ADurb.Bin216	TRUE	0.898	741	1.436e-238													0	MNSC_00630					38	K01687	3	SP	0.009682	0.839413	0.149959	0.000334	0.000294	0.000298	CS pos: 23-24. Pr: 0.7599	MNSC_00630_1	1121930.AQXG01000004_gene2902	4.58e-07	60.1	COG1664@1|root,COG1664@2|Bacteria	2|Bacteria	M	Polymer-forming cytoskeletal	-	-
MNSC_00640	C	K07485	transposase	A0A2M7E9B9_9BACT	UniRef90_A0A2M7E9B9 ISL3 family transposase n=1 Tax=bacterium (Candidatus Ratteibacteria) CG01_land_8_20_14_3_00_40_19 TaxID=2014290 RepID=A0A2M7E9B9_9BACT	bacterium (Candidatus Ratteibacteria) CG01_land_8_20_14_3_00_40_19	FALSE	0.474	341	9.236e-100								Transposase [PF01610.20]; Helix-turn-helix domain of transposase family ISL3 [PF13542.9]					0	MNSC_00640	K07485	K07485; transposase	K07485	K07485; transposase	260			OTHER	1	0	0	0	0	0		MNSC_00640_1	1123508.JH636455_gene69	1.52e-72	239	COG3464@1|root,COG3464@2|Bacteria,2J2VZ@203682|Planctomycetes	203682|Planctomycetes	L	Transposase	-	-
MNSC_00650	B			A0A1V5WUQ6_9BACT	UniRef90_A0A1V5WUQ6 Fibrinogen C-terminal domain-containing protein n=1 Tax=Parcubacteria group bacterium ADurb.Bin216 TaxID=1852939 RepID=A0A1V5WUQ6_9BACT	Parcubacteria group bacterium ADurb.Bin216	TRUE	0.967	531	2.077e-153								Fibrinogen beta and gamma chains, C-terminal globular domain [PF00147.21]					0	MNSC_00650			K06252	TN; tenascin	59			PILIN	0.007883	3.4e-05	2.1e-05	1e-06	0	0.992063	CS pos: 5-6. Pr: 0.7045	MNSC_00650_1	45351.EDO41609	2.46e-05	57	KOG1217@1|root,KOG1217@2759|Eukaryota	2759|Eukaryota	O	calcium ion binding	-	-
MNSC_00660	B			A0A1V5WUS0_9BACT	UniRef90_A0A1V5WUS0 R-phenyllactate dehydratase activator n=1 Tax=Parcubacteria group bacterium ADurb.Bin216 TaxID=1852939 RepID=A0A1V5WUS0_9BACT	Parcubacteria group bacterium ADurb.Bin216	TRUE	0.966	659	2.607e-211								BadF/BadG/BcrA/BcrD ATPase family [PF01869.23]					0	MNSC_00660					408			OTHER	1	0	0	0	0	0		MNSC_00660_1	871963.Desdi_0517	5.15e-148	426	COG1924@1|root,COG1924@2|Bacteria,1TPU5@1239|Firmicutes,2481F@186801|Clostridia,264PX@186807|Peptococcaceae	186801|Clostridia	I	PFAM BadF BadG BcrA BcrD ATPase family	-	-
MNSC_00670	B			A0A1V5WV01_9BACT	UniRef90_A0A1V5WV01 2-hydroxyglutaryl-CoA dehydratase, D-component n=1 Tax=Parcubacteria group bacterium ADurb.Bin216 TaxID=1852939 RepID=A0A1V5WV01_9BACT	Parcubacteria group bacterium ADurb.Bin216	TRUE	0.972	741	3.853e-239								2-hydroxyglutaryl-CoA dehydratase, D-component [PF06050.16]; CoA enzyme activase uncharacterised domain (DUF2229) [PF09989.12]					0	MNSC_00670					295			OTHER	1	0	0	0	0	0		MNSC_00670_1	641107.CDLVIII_3882	1.89e-123	367	COG3581@1|root,COG3581@2|Bacteria,1TPPP@1239|Firmicutes,249C8@186801|Clostridia,36F47@31979|Clostridiaceae	186801|Clostridia	I	PFAM CoA enzyme activase uncharacterised domain (DUF2229)	-	-
MNSC_00680	B			A0A1V5WV22_9BACT	UniRef90_A0A1V5WV22 DUF2229 domain-containing protein n=1 Tax=Parcubacteria group bacterium ADurb.Bin216 TaxID=1852939 RepID=A0A1V5WV22_9BACT	Parcubacteria group bacterium ADurb.Bin216	TRUE	0.946	620	3.85e-198								CoA enzyme activase uncharacterised domain (DUF2229) [PF09989.12]					0	MNSC_00680					224			OTHER	1	0	0	0	0	0		MNSC_00680_1	641107.CDLVIII_3883	2.15e-97	296	COG3580@1|root,COG3580@2|Bacteria,1TR03@1239|Firmicutes,24987@186801|Clostridia,36DX9@31979|Clostridiaceae	186801|Clostridia	I	CoA enzyme activase uncharacterised domain (DUF2229)	-	-
MNSC_00690	B			A0A1V5WZ75_9BACT	UniRef90_A0A1V5WZ75 Fibronectin type-III domain-containing protein n=1 Tax=Parcubacteria group bacterium ADurb.Bin216 TaxID=1852939 RepID=A0A1V5WZ75_9BACT	Parcubacteria group bacterium ADurb.Bin216	TRUE	0.843	1446	0													0						62	K20276	8	PILIN	0.006258	1.8e-05	1.4e-05	1e-06	0	0.993721	CS pos: 4-5. Pr: 0.7574
MNSC_00700	C	K07042	probable rRNA maturation factor	A0A1V5WYU5_9BACT	UniRef90_A0A1V5WYU5 Endoribonuclease YbeY n=1 Tax=Parcubacteria group bacterium ADurb.Bin216 TaxID=1852939 RepID=A0A1V5WYU5_9BACT	Parcubacteria group bacterium ADurb.Bin216	FALSE	0.94	288	1.686e-86								Endoribonuclease YbeY [PF02130.20]					0	MNSC_00700	K07042	ybeY, yqfG; probable rRNA maturation factor	K07042	ybeY, yqfG; probable rRNA maturation factor	102			OTHER	1	0	0	0	0	0		MNSC_00700_1	981383.AEWH01000046_gene1383	6.99e-23	95.1	COG0319@1|root,COG0319@2|Bacteria,1V6BU@1239|Firmicutes,4HIIE@91061|Bacilli	91061|Bacilli	S	Single strand-specific metallo-endoribonuclease involved in late-stage 70S ribosome quality control and in maturation of the 3' terminus of the 16S rRNA	ybeY	-
MNSC_00710	B	K03590	cell division protein FtsA	A0A1V5WZ16_9BACT	UniRef90_A0A1V5WZ16 Cell division protein FtsA n=1 Tax=Parcubacteria group bacterium ADurb.Bin216 TaxID=1852939 RepID=A0A1V5WZ16_9BACT	Parcubacteria group bacterium ADurb.Bin216	TRUE	0.945	890	4.248e-289								Cell division protein FtsA [PF14450.9]; Type IV pilus assembly protein PilM; [PF11104.11]; MreB/Mbl protein [PF06723.16]; SHS2 domain inserted in FTSA [PF02491.23]					0	MNSC_00710	K03590	ftsA; cell division protein FtsA	K03590	ftsA; cell division protein FtsA	177			OTHER	1	0	0	0	0	0		MNSC_00710_1	324602.Caur_0749	1.3e-40	157	COG0849@1|root,COG0849@2|Bacteria,2G5V5@200795|Chloroflexi,3757J@32061|Chloroflexia	32061|Chloroflexia	D	Cell division protein that is involved in the assembly of the Z ring. May serve as a membrane anchor for the Z ring	ftsA	-
MNSC_00720	B	K03531	cell division protein FtsZ	A0A1V5WYV0_9BACT	UniRef90_A0A1V5WYV0 Cell division protein FtsZ n=1 Tax=Parcubacteria group bacterium ADurb.Bin216 TaxID=1852939 RepID=A0A1V5WYV0_9BACT	Parcubacteria group bacterium ADurb.Bin216	TRUE	0.911	590	8.854e-188								Tubulin/FtsZ family, GTPase domain [PF00091.28]; FtsZ family, C-terminal domain [PF12327.11]					0	MNSC_00720	K03531	ftsZ; cell division protein FtsZ	K03531	ftsZ; cell division protein FtsZ	284			OTHER	1	0	0	0	0	0		MNSC_00720_1	981383.AEWH01000044_gene3172	7.26e-84	264	COG0206@1|root,COG0206@2|Bacteria,1TP6W@1239|Firmicutes,4H9WZ@91061|Bacilli	91061|Bacilli	D	Essential cell division protein that forms a contractile ring structure (Z ring) at the future cell division site. The regulation of the ring assembly controls the timing and the location of cell division. One of the functions of the FtsZ ring is to recruit other cell division proteins to the septum to produce a new cell wall between the dividing cells. Binds GTP and shows GTPase activity	ftsZ	GO:0000166,GO:0001882,GO:0001883,GO:0003674,GO:0003824,GO:0003924,GO:0005488,GO:0005515,GO:0005525,GO:0005575,GO:0005622,GO:0005623,GO:0005737,GO:0008150,GO:0009987,GO:0016462,GO:0016787,GO:0016817,GO:0016818,GO:0017076,GO:0017111,GO:0019001,GO:0030428,GO:0032153,GO:0032549,GO:0032550,GO:0032553,GO:0032555,GO:0032561,GO:0035639,GO:0036094,GO:0042802,GO:0043167,GO:0043168,GO:0044424,GO:0044464,GO:…
MNSC_00730	B	K21636	ribonucleoside-triphosphate reductase (formate) [EC:1.1.98.6]	A0A1V5WYW0_9BACT	UniRef90_A0A1V5WYW0 Anaerobic ribonucleoside-triphosphate reductase n=1 Tax=Parcubacteria group bacterium ADurb.Bin216 TaxID=1852939 RepID=A0A1V5WYW0_9BACT	Parcubacteria group bacterium ADurb.Bin216	TRUE	0.965	1439	0								Anaerobic ribonucleoside-triphosphate reductase [PF13597.9]; ATP cone domain [PF03477.19]					0	MNSC_00730	K21636	nrdD; ribonucleoside-triphosphate reductase (formate) [EC:1.1.98.6]	K21636	nrdD; ribonucleoside-triphosphate reductase (formate) [EC:1.1.98.6]	803			OTHER	1	0	0	0	0	0		MNSC_00730_1	309798.COPRO5265_0007	3.19e-294	827	COG1328@1|root,COG1328@2|Bacteria,1TR9K@1239|Firmicutes,247WF@186801|Clostridia,42ET1@68295|Thermoanaerobacterales	186801|Clostridia	F	TIGRFAM anaerobic ribonucleoside-triphosphate reductase	nrdD	-
MNSC_00740	C			A0A1V5WZ21_9BACT	UniRef90_A0A1V5WZ21 Anaerobic ribonucleoside triphosphate reductase n=1 Tax=Parcubacteria group bacterium ADurb.Bin216 TaxID=1852939 RepID=A0A1V5WZ21_9BACT	Parcubacteria group bacterium ADurb.Bin216	FALSE	1	207	1.701e-59								Anaerobic ribonucleoside-triphosphate reductase [PF13597.9]					0	MNSC_00740			K21636	nrdD; ribonucleoside-triphosphate reductase (formate) [EC:1.1.98.6]	54			OTHER	1	1.5e-05	1e-06	0	0	0		MNSC_00740_1	1047013.AQSP01000054_gene257	6.66e-11	64.7	COG1328@1|root,COG1328@2|Bacteria,2NNQN@2323|unclassified Bacteria	2|Bacteria	F	Anaerobic ribonucleoside-triphosphate reductase	nrdD	-
MNSC_00750	B	K04069	pyruvate formate lyase activating enzyme [EC:1.97.1.4]	A0A1V5WZ78_9BACT	UniRef90_A0A1V5WZ78 Pyruvate formate-lyase 1-activating enzyme n=1 Tax=Parcubacteria group bacterium ADurb.Bin216 TaxID=1852939 RepID=A0A1V5WZ78_9BACT	Parcubacteria group bacterium ADurb.Bin216	TRUE	0.961	477	3.92e-150								Radical SAM superfamily [PF04055.24]; 4Fe-4S single cluster domain [PF13394.9]; 4Fe-4S single cluster domain [PF13353.9]					0	MNSC_00750	K04069	pflA, pflC, pflE; pyruvate formate lyase activating enzyme [EC:1.97.1.4]	K04069	pflA, pflC, pflE; pyruvate formate lyase activating enzyme [EC:1.97.1.4]	172			OTHER	0.999122	0.000744	0.000168	1e-06	1e-06	1e-06		MNSC_00750_1	608538.HTH_1738	2.88e-67	214	COG1180@1|root,COG1180@2|Bacteria,2G49Z@200783|Aquificae	200783|Aquificae	O	Radical SAM domain protein	-	-
MNSC_00760	B	K07059	rhomboid family protein	A0A1V5WYX8_9BACT	UniRef90_A0A1V5WYX8 Rhomboid protease AarA n=1 Tax=Parcubacteria group bacterium ADurb.Bin216 TaxID=1852939 RepID=A0A1V5WYX8_9BACT	Parcubacteria group bacterium ADurb.Bin216	TRUE	0.941	403	4.843e-125	MER0042825	S54	MER0042825 - RhoII peptidase ({Haloferax volcanii}) and similar (Meiothermus silvanus) [S54.027]#S54#{peptidase unit: 1-202}~source GEBA2500712563~	FALSE	0.451	165	8.292e-45	Rhomboid family [PF01694.25]					0	MNSC_00760	K07059	K07059; rhomboid family protein	K07059	K07059; rhomboid family protein	150			OTHER	1	0	0	0	0	0		MNSC_00760_1	1459636.NTE_01193	1.84e-42	152	COG0071@1|root,COG0705@1|root,arCOG01768@2157|Archaea,arCOG01833@2157|Archaea,41SKD@651137|Thaumarchaeota	651137|Thaumarchaeota	E	Rhomboid family	-	-
MNSC_00770	B	K02238	competence protein ComEC	A0A1V5WYZ4_9BACT	UniRef90_A0A1V5WYZ4 ComEC family competence protein n=1 Tax=Parcubacteria group bacterium ADurb.Bin216 TaxID=1852939 RepID=A0A1V5WYZ4_9BACT	Parcubacteria group bacterium ADurb.Bin216	TRUE	0.914	945	4.755e-307								Competence protein [PF03772.19]					0	MNSC_00770			K02238	comEC; competence protein ComEC	154			OTHER	1	0	0	0	0	0		MNSC_00770_1	468059.AUHA01000003_gene1981	2.11e-19	100	COG0658@1|root,COG0658@2|Bacteria,4NEJH@976|Bacteroidetes,1IQH4@117747|Sphingobacteriia	976|Bacteroidetes	S	TIGRFAM ComEC Rec2-related protein	comEC	-
MNSC_00780	C	K07488	transposase	A0A2M7GYY0_9BACT	UniRef90_A0A2M7GYY0 IS1595 family transposase n=1 Tax=bacterium (Candidatus Ratteibacteria) CG15_BIG_FIL_POST_REV_8_21_14_020_41_12 TaxID=2014291 RepID=A0A2M7GYY0_9BACT	bacterium (Candidatus Ratteibacteria) CG15_BIG_FIL_POST_REV_8_21_14_020_41_12	FALSE	0.836	170	2.543e-46								ISXO2-like transposase domain [PF12762.10]					0	MNSC_00780	K07488	K07488; transposase	K07488	K07488; transposase	108			OTHER	1	0	0	0	0	0		MNSC_00780_1	153948.NAL212_0013	1.56e-36	130	COG3676@1|root,COG3676@2|Bacteria,1QTF7@1224|Proteobacteria,2VSUV@28216|Betaproteobacteria	28216|Betaproteobacteria	L	ISXO2-like transposase domain	-	-
MNSC_00790	C	K07488	transposase	A0A1J5HEY3_9BACT	UniRef90_A0A1J5HEY3 IS1595 family transposase n=4 Tax=Parcubacteria group TaxID=1794811 RepID=A0A1J5HEY3_9BACT	Parcubacteria group	FALSE	0.805	108	2.566e-25													0	MNSC_00790			K07488	K07488; transposase	43			OTHER	1	0	0	0	0	0		MNSC_00790_1	992406.RIA_2092	1.88e-21	90.5	COG3676@1|root,COG3676@2|Bacteria,4NS7V@976|Bacteroidetes	976|Bacteroidetes	L	ISXO2-like transposase domain	-	-
MNSC_00800	C			A0A1V5WEY4_9BACT	UniRef90_A0A1V5WEY4 Uncharacterized protein n=1 Tax=Parcubacteria group bacterium ADurb.Bin216 TaxID=1852939 RepID=A0A1V5WEY4_9BACT	Parcubacteria group bacterium ADurb.Bin216	FALSE	0.935	625	2.053e-179								Domain of unknown function (DUF2341) [PF10102.12]					0	MNSC_00800					128			SP	0.000197	0.999226	0.000146	0.00014	0.000127	0.000125	CS pos: 21-22. Pr: 0.9782	MNSC_00800_1	387631.Asulf_00521	1.12e-14	89.4	COG3979@1|root,COG5306@1|root,arCOG02420@1|root,arCOG03511@1|root,arCOG03553@1|root,arCOG09173@1|root,arCOG02420@2157|Archaea,arCOG03508@2157|Archaea,arCOG03511@2157|Archaea,arCOG03553@2157|Archaea,arCOG07581@2157|Archaea,arCOG09173@2157|Archaea	2157|Archaea	C	PKD domain containing protein	-	-
MNSC_00810	B			A0A1V5WV47_9BACT	UniRef90_A0A1V5WV47 Uncharacterized protein n=2 Tax=Parcubacteria group bacterium ADurb.Bin216 TaxID=1852939 RepID=A0A1V5WV47_9BACT	Parcubacteria group bacterium ADurb.Bin216	TRUE	0.962	876	1.239e-284													0	MNSC_00810					247			OTHER	1	2e-06	0	0	0	0		MNSC_00810_1	744872.Spica_0573	1.8e-93	296	COG0707@1|root,COG0707@2|Bacteria,2J9T2@203691|Spirochaetes	203691|Spirochaetes	M	Cell wall formation. Catalyzes the transfer of a GlcNAc subunit on undecaprenyl-pyrophosphoryl-MurNAc-pentapeptide (lipid intermediate I) to form undecaprenyl-pyrophosphoryl-MurNAc- (pentapeptide)GlcNAc (lipid intermediate II)	-	-
MNSC_00820	B			A0A1V5WVL7_9BACT	UniRef90_A0A1V5WVL7 EamA-like transporter family protein n=1 Tax=Parcubacteria group bacterium ADurb.Bin216 TaxID=1852939 RepID=A0A1V5WVL7_9BACT	Parcubacteria group bacterium ADurb.Bin216	TRUE	0.897	569	1.646e-180													0						22	K04933	1	OTHER	1	0	0	0	0	0
MNSC_00830	B	K03406	methyl-accepting chemotaxis protein	A0A1V5WVE0_9BACT	UniRef90_A0A1V5WVE0 Methyl-accepting chemotaxis protein McpB n=1 Tax=Parcubacteria group bacterium ADurb.Bin216 TaxID=1852939 RepID=A0A1V5WVE0_9BACT	Parcubacteria group bacterium ADurb.Bin216	TRUE	0.864	877	9.216e-284								Methyl-accepting chemotaxis protein (MCP) signalling domain [PF00015.24]					0	MNSC_00830			K03406	mcp; methyl-accepting chemotaxis protein	114			OTHER	1	0	0	0	0	0		MNSC_00830_1	323259.Mhun_1641	4.19e-18	96.3	COG0840@1|root,arCOG06712@1|root,arCOG02318@2157|Archaea,arCOG06712@2157|Archaea,2Y7N2@28890|Euryarchaeota	28890|Euryarchaeota	T	PFAM chemotaxis sensory transducer	-	-
MNSC_00840	C			A0A1V5WVB8_9BACT	UniRef90_A0A1V5WVB8 Chemotaxis protein CheW n=1 Tax=Parcubacteria group bacterium ADurb.Bin216 TaxID=1852939 RepID=A0A1V5WVB8_9BACT	Parcubacteria group bacterium ADurb.Bin216	FALSE	0.921	272	5.552e-81								CheW-like domain [PF01584.22]					0	MNSC_00840	K03408	cheW; purine-binding chemotaxis protein CheW	K03408	cheW; purine-binding chemotaxis protein CheW	57			OTHER	1	0	0	0	0	0		MNSC_00840_1	545693.BMQ_4169	1.83e-07	54.7	COG0835@1|root,COG0835@2|Bacteria,1V4HH@1239|Firmicutes,4HHB5@91061|Bacilli,1ZGZE@1386|Bacillus	91061|Bacilli	NT	COG0835 Chemotaxis signal transduction protein	cheW	GO:0005575,GO:0005622,GO:0005623,GO:0005737,GO:0005829,GO:0006935,GO:0008150,GO:0009453,GO:0009605,GO:0040011,GO:0042221,GO:0042330,GO:0042333,GO:0044424,GO:0044444,GO:0044464,GO:0050896
MNSC_00850	B			A0A1V5WEY4_9BACT	UniRef90_A0A1V5WEY4 Uncharacterized protein n=1 Tax=Parcubacteria group bacterium ADurb.Bin216 TaxID=1852939 RepID=A0A1V5WEY4_9BACT	Parcubacteria group bacterium ADurb.Bin216	TRUE	0.96	646	1.073e-191								GBS Bsp-like repeat [PF08481.13]; Ig-like domain from next to BRCA1 gene [PF16158.8]					0	MNSC_00850					85	K13908	12	SP	0.000202	0.999219	0.000162	0.000138	0.000129	0.000129	CS pos: 25-26. Pr: 0.9787	MNSC_00850_1	1000570.HMPREF9966_1109	2.16e-05	58.2	COG0860@1|root,COG1705@1|root,COG3757@1|root,COG5263@1|root,COG0860@2|Bacteria,COG1705@2|Bacteria,COG3757@2|Bacteria,COG5263@2|Bacteria,1W25V@1239|Firmicutes,4HGXW@91061|Bacilli,42DWR@671232|Streptococcus anginosus group	91061|Bacilli	M	Glycosyl hydrolases family 25	-	-
MNSC_00860	C			A0A1V5WYB5_9BACT	UniRef90_A0A1V5WYB5 Uncharacterized protein n=1 Tax=Parcubacteria group bacterium ADurb.Bin216 TaxID=1852939 RepID=A0A1V5WYB5_9BACT	Parcubacteria group bacterium ADurb.Bin216	FALSE	0.812	1382	0													0						55	K21449	3	PILIN	0.000785	6e-06	4e-06	0	0	0.999218	CS pos: 4-5. Pr: 0.7445
MNSC_00870	B			A0A1V5WWW3_9BACT	UniRef90_A0A1V5WWW3 Beta-galactosidase n=1 Tax=Parcubacteria group bacterium ADurb.Bin216 TaxID=1852939 RepID=A0A1V5WWW3_9BACT	Parcubacteria group bacterium ADurb.Bin216	TRUE	0.98	694	2.2e-223								Beta-galactosidase [PF02449.18]; Cellulase (glycosyl hydrolase family 5) [PF00150.21]					0	MNSC_00870					108	K12308	19	OTHER	0.986535	0.012231	0.000566	4.9e-05	3.3e-05	0.000614		MNSC_00870_1	272134.KB731324_gene2658	1.06e-38	147	2EWB1@1|root,33PPS@2|Bacteria	2|Bacteria	-	-	-	-
MNSC_00880	B			A0A1V5WWJ4_9BACT	UniRef90_A0A1V5WWJ4 UDP-Glc:alpha-D-GlcNAc-diphosphoundecaprenol beta-1,3-glucosyltransferase WfgD n=1 Tax=Parcubacteria group bacterium ADurb.Bin216 TaxID=1852939 RepID=A0A1V5WWJ4_9BACT	Parcubacteria group bacterium ADurb.Bin216	TRUE	0.959	486	3.517e-153								Glycosyltransferase like family 2 [PF13641.9]; Glycosyl transferase family 2 [PF00535.29]; Glycosyltransferase like family 2 [PF10111.12]	GT2_Glycos_transf_2	GT2 cellulose synthase (EC 2.4.1.12); chitin synthase (EC 2.4.1.16); dolichyl-phosphate beta-D-mannosyltransferase (EC 2.4.1.83); dolichyl-phosphate beta-glucosyltransferase (EC 2.4.1.117); N-acetylglucosaminyltransferase (EC 2.4.1.-); N-acetylgalactosaminyltransferase (EC 2.4.1.-); hyaluronan synthase (EC 2.4.1.212); chitin oligosaccharide synthase (EC 2.4.1.-); beta-1,3-glucan synthase (EC 2.4.…		GT2_Glycos_transf_2.hmm	0	MNSC_00880					157			OTHER	1	0	0	0	0	0		MNSC_00880_1	224719.Abm4_0448	6.95e-44	164	COG0463@1|root,COG1819@1|root,arCOG01385@2157|Archaea,arCOG01393@2157|Archaea,2XVTU@28890|Euryarchaeota,23NU6@183925|Methanobacteria	183925|Methanobacteria	M	Glycosyl transferase family 2	-	-
MNSC_00890	B			A0A1V5WWP8_9BACT	UniRef90_A0A1V5WWP8 Serine protease HhoA n=1 Tax=Parcubacteria group bacterium ADurb.Bin216 TaxID=1852939 RepID=A0A1V5WWP8_9BACT	Parcubacteria group bacterium ADurb.Bin216	TRUE	0.923	820	2.286e-265	MER0900520	S01C	MER0900520 - subfamily S1C unassigned peptidases () [S01.UPC]#S01C#{peptidase unit: 120-398}~source K2B4K2~	FALSE	0.54	277	8.285e-80	Trypsin-like peptidase domain [PF13365.9]; PDZ domain [PF13180.9]; Peptidase family M50 [PF02163.25]; PDZ domain [PF17820.4]					0	MNSC_00890			K04771	degP, htrA; serine protease Do [EC:3.4.21.107]	118			OTHER	0.99992	0.000114	0	0	0	0		MNSC_00890_1	990285.RGCCGE502_12214	4.54e-44	168	COG0265@1|root,COG0265@2|Bacteria,1MU63@1224|Proteobacteria,2TQPZ@28211|Alphaproteobacteria,4B9S2@82115|Rhizobiaceae	28211|Alphaproteobacteria	M	Belongs to the peptidase S1C family	degP	GO:0003674,GO:0003824,GO:0004175,GO:0004252,GO:0005575,GO:0005623,GO:0006508,GO:0006807,GO:0008150,GO:0008152,GO:0008233,GO:0008236,GO:0016787,GO:0017171,GO:0019538,GO:0030288,GO:0030313,GO:0031975,GO:0042597,GO:0043170,GO:0044238,GO:0044464,GO:0070011,GO:0071704,GO:0140096,GO:1901564
MNSC_00900	B	K02316	DNA primase [EC:2.7.7.101]	A0A1V5WWL0_9BACT	UniRef90_A0A1V5WWL0 DNA primase n=1 Tax=Parcubacteria group bacterium ADurb.Bin216 TaxID=1852939 RepID=A0A1V5WWL0_9BACT	Parcubacteria group bacterium ADurb.Bin216	TRUE	0.952	1180	0								DNA primase catalytic core, N-terminal domain [PF08275.14]; CHC2 zinc finger [PF01807.23]; Toprim-like [PF13155.9]; Toprim domain [PF13662.9]					0	MNSC_00900	K02316	dnaG; DNA primase [EC:2.7.7.101]	K02316	dnaG; DNA primase [EC:2.7.7.101]	343			OTHER	1	0	0	0	0	0		MNSC_00900_1	1392501.JIAC01000001_gene2044	3.99e-85	284	COG0358@1|root,COG0358@2|Bacteria,1TQ0X@1239|Firmicutes,4H2CM@909932|Negativicutes	909932|Negativicutes	L	RNA polymerase that catalyzes the synthesis of short RNA molecules used as primers for DNA polymerase during DNA replication	dnaG	-
MNSC_00910	B	K03093	RNA polymerase sigma factor	A0A1V5WWW0_9BACT	UniRef90_A0A1V5WWW0 RNA polymerase sigma factor n=1 Tax=Parcubacteria group bacterium ADurb.Bin216 TaxID=1852939 RepID=A0A1V5WWW0_9BACT	Parcubacteria group bacterium ADurb.Bin216	TRUE	0.88	797	3.267e-257								Sigma-70 region 3 [PF04539.19]; Sigma-70 factor, region 1.2 [PF00140.23]					0	MNSC_00910	K03086	rpoD; RNA polymerase primary sigma factor	K03086	rpoD; RNA polymerase primary sigma factor	385			OTHER	1	0	0	0	0	0		MNSC_00910_1	981383.AEWH01000046_gene1372	2.59e-102	316	COG0568@1|root,COG0568@2|Bacteria,1TPD6@1239|Firmicutes,4HB1H@91061|Bacilli	91061|Bacilli	K	Sigma factors are initiation factors that promote the attachment of RNA polymerase to specific initiation sites and are then released. This sigma factor is the primary sigma factor during exponential growth	sigA	-
MNSC_00920	C			A0A1V5WYB5_9BACT	UniRef90_A0A1V5WYB5 Uncharacterized protein n=1 Tax=Parcubacteria group bacterium ADurb.Bin216 TaxID=1852939 RepID=A0A1V5WYB5_9BACT	Parcubacteria group bacterium ADurb.Bin216	FALSE	0.607	221	7.294e-62													0	MNSC_00920					19	K26547	2	PILIN	0.00903	4.3e-05	2.4e-05	1e-06	1e-06	0.990896	CS pos: 4-5. Pr: 0.7214	MNSC_00920_1	751945.Theos_1240	0.000122	48.1	COG2165@1|root,COG2165@2|Bacteria,1WKKA@1297|Deinococcus-Thermus	1297|Deinococcus-Thermus	NU	TIGRFAM prepilin-type N-terminal cleavage methylation domain	-	-
MNSC_00930	C			A0A1V5WZ00_9BACT	UniRef90_A0A1V5WZ00 Fibrinogen C-terminal domain-containing protein n=1 Tax=Parcubacteria group bacterium ADurb.Bin216 TaxID=1852939 RepID=A0A1V5WZ00_9BACT	Parcubacteria group bacterium ADurb.Bin216	FALSE	0.758	459	3.362e-134								Fibrinogen beta and gamma chains, C-terminal globular domain [PF00147.21]; Fibrillar collagen C-terminal domain [PF01410.21]					0	MNSC_00930			K06252	TN; tenascin	48			OTHER	1	4.1e-05	2e-06	0	0	0		MNSC_00930_1	264462.Bd2581	4.54e-10	71.6	2DN9E@1|root,32W8P@2|Bacteria,1NPP1@1224|Proteobacteria,42YNE@68525|delta/epsilon subdivisions,2MTN5@213481|Bdellovibrionales,2WU7Y@28221|Deltaproteobacteria	213481|Bdellovibrionales	S	Fibrinogen-related domains (FReDs)	-	-
MNSC_00940	C			A0A7X9PFC2_9BACT	UniRef90_A0A7X9PFC2 Uncharacterized protein n=1 Tax=Candidatus Moranbacteria bacterium TaxID=2045217 RepID=A0A7X9PFC2_9BACT	Candidatus Moranbacteria bacterium	FALSE	0.802	88	8.644e-19													0						30	K26555	1	OTHER	0.999989	1e-06	0	0	0	0		MNSC_00940_1	314271.RB2654_15886	9.55e-11	57.8	2EFVW@1|root,339N3@2|Bacteria	2|Bacteria	-	-	-	-
MNSC_00950	C			A0A1V5WYB5_9BACT	UniRef90_A0A1V5WYB5 Uncharacterized protein n=1 Tax=Parcubacteria group bacterium ADurb.Bin216 TaxID=1852939 RepID=A0A1V5WYB5_9BACT	Parcubacteria group bacterium ADurb.Bin216	FALSE	0.463	509	1.033e-150													0	MNSC_00950					59	K20276	4	PILIN	0.006355	3.2e-05	1.9e-05	1e-06	0	0.993584	CS pos: 4-5. Pr: 0.7260
MNSC_00960	C			A0A1V5WYB5_9BACT	UniRef90_A0A1V5WYB5 Uncharacterized protein n=1 Tax=Parcubacteria group bacterium ADurb.Bin216 TaxID=1852939 RepID=A0A1V5WYB5_9BACT	Parcubacteria group bacterium ADurb.Bin216	FALSE	0.465	501	8.891e-144								Fibrillar collagen C-terminal domain [PF01410.21]; Fibrinogen beta and gamma chains, C-terminal globular domain [PF00147.21]					0	MNSC_00960					72	K20276	4	PILIN	0.006581	4.6e-05	2.1e-05	1e-06	1e-06	0.993377	CS pos: 4-5. Pr: 0.7410	MNSC_00960_1	1353529.M899_2568	6.74e-08	66.2	2DN9E@1|root,32W8P@2|Bacteria,1NPP1@1224|Proteobacteria,42YNE@68525|delta/epsilon subdivisions,2MTN5@213481|Bdellovibrionales,2WU7Y@28221|Deltaproteobacteria	213481|Bdellovibrionales	S	Fibrinogen-related domains (FReDs)	-	-
MNSC_00970	C			A0A1V5WS26_9BACT	UniRef90_A0A1V5WS26 Uncharacterized protein n=1 Tax=Parcubacteria group bacterium ADurb.Bin216 TaxID=1852939 RepID=A0A1V5WS26_9BACT	Parcubacteria group bacterium ADurb.Bin216	FALSE	0.968	194	1.95e-47													0	MNSC_00970					119			SP	0.00019	0.999222	0.000141	0.000147	0.000131	0.000131	CS pos: 23-24. Pr: 0.9759
MNSC_00980	E																						0						12	K05849	6	OTHER	0.99999	0	6e-06	0	0	1e-06
MNSC_00990	C	K07483	transposase	A0A1F5TB21_9BACT	UniRef90_A0A1F5TB21 Transposase n=1 Tax=Candidatus Falkowbacteria bacterium RIFOXYC2_FULL_48_21 TaxID=1798005 RepID=A0A1F5TB21_9BACT	Candidatus Falkowbacteria bacterium RIFOXYC2_FULL_48_21	FALSE	0.731	146	9.812e-38								Transposase [PF01527.23]					0	MNSC_00990					26	K07483	9	OTHER	1	0	0	0	0	0		MNSC_00990_1	1217714.F975_01570	4.72e-10	60.1	COG2963@1|root,COG2963@2|Bacteria,1RCDZ@1224|Proteobacteria,1SZXT@1236|Gammaproteobacteria,3NTEH@468|Moraxellaceae	1236|Gammaproteobacteria	L	Transposase	-	-
MNSC_01000	C	K07497	putative transposase	A0A1J4WGK8_9BACT	UniRef90_A0A1J4WGK8 Integrase catalytic domain-containing protein n=1 Tax=Parcubacteria group bacterium CG1_02_37_51 TaxID=1805303 RepID=A0A1J4WGK8_9BACT	Parcubacteria group bacterium CG1_02_37_51	FALSE	0.693	194	1.243e-53								Integrase core domain [PF13683.9]; Integrase core domain [PF13333.9]; Integrase core domain [PF00665.29]					0	MNSC_01000			K07497	K07497; putative transposase	39			OTHER	1	0	0	0	0	0		MNSC_01000_1	416870.llmg_0122	6.34e-11	65.9	COG2801@1|root,COG2801@2|Bacteria,1TU21@1239|Firmicutes,4HDK4@91061|Bacilli,1YC51@1357|Lactococcus	91061|Bacilli	L	EVIDENCE EXPERIMENTAL PMID 1328163 BIO14.04 Transposon related functions. BELONGS TO THE IS3 IS150 IS904 FAMILY OF TRANSPOSASE. There are 9 such elements in the chromosome	-	-
MNSC_01010	B			A0A1V5WS26_9BACT	UniRef90_A0A1V5WS26 Uncharacterized protein n=1 Tax=Parcubacteria group bacterium ADurb.Bin216 TaxID=1852939 RepID=A0A1V5WS26_9BACT	Parcubacteria group bacterium ADurb.Bin216	TRUE	0.994	1072	0													0	MNSC_01010					83			OTHER	1	0	0	0	0	0		MNSC_01010_1	1123255.JHYS01000002_gene2356	0.00083	51.2	COG2931@1|root,COG3637@1|root,COG4447@1|root,COG4625@1|root,COG5272@1|root,COG2931@2|Bacteria,COG3637@2|Bacteria,COG4447@2|Bacteria,COG4625@2|Bacteria,COG5272@2|Bacteria,1MU7T@1224|Proteobacteria,2WHG7@28216|Betaproteobacteria	28216|Betaproteobacteria	MQ	COG2931, RTX toxins and related Ca2 -binding proteins	-	-
MNSC_01020	B			A0A1V5WRR7_9BACT	UniRef90_A0A1V5WRR7 Prenyltransferase n=1 Tax=Parcubacteria group bacterium ADurb.Bin216 TaxID=1852939 RepID=A0A1V5WRR7_9BACT	Parcubacteria group bacterium ADurb.Bin216	TRUE	0.898	511	2.606e-161													0						28	K24180	1	OTHER	0.999887	0.000115	0	0	0	0		MNSC_01020_1	1384054.N790_04000	2.4e-07	58.2	2AQ4A@1|root,31F9J@2|Bacteria,1QCQH@1224|Proteobacteria,1T8GE@1236|Gammaproteobacteria,1XAMR@135614|Xanthomonadales	135614|Xanthomonadales	-	-	-	-
MNSC_01030	C			A0A1V5WZ00_9BACT	UniRef90_A0A1V5WZ00 Fibrinogen C-terminal domain-containing protein n=1 Tax=Parcubacteria group bacterium ADurb.Bin216 TaxID=1852939 RepID=A0A1V5WZ00_9BACT	Parcubacteria group bacterium ADurb.Bin216	FALSE	0.504	556	2.157e-163								Domain of unknown function (DUF2341) [PF10102.12]; Fibrinogen beta and gamma chains, C-terminal globular domain [PF00147.21]					0	MNSC_01030					105			PILIN	0.006503	2.5e-05	1.6e-05	1e-06	0	0.993453	CS pos: 5-6. Pr: 0.7045	MNSC_01030_1	1353529.M899_2568	3.51e-08	67	2DN9E@1|root,32W8P@2|Bacteria,1NPP1@1224|Proteobacteria,42YNE@68525|delta/epsilon subdivisions,2MTN5@213481|Bdellovibrionales,2WU7Y@28221|Deltaproteobacteria	213481|Bdellovibrionales	S	Fibrinogen-related domains (FReDs)	-	-
MNSC_01040	B			A0A1V5WHK5_9BACT	UniRef90_A0A1V5WHK5 DUF2341 domain-containing protein n=1 Tax=Parcubacteria group bacterium ADurb.Bin216 TaxID=1852939 RepID=A0A1V5WHK5_9BACT	Parcubacteria group bacterium ADurb.Bin216	TRUE	0.947	654	6.739e-194								Domain of unknown function (DUF2341) [PF10102.12]; Fibrinogen beta and gamma chains, C-terminal globular domain [PF00147.21]					0	MNSC_01040					112			PILIN	0.01243	4.5e-05	2.5e-05	1e-06	1e-06	0.987508	CS pos: 4-5. Pr: 0.7208	MNSC_01040_1	1382359.JIAL01000001_gene923	1.05e-20	108	COG3170@1|root,COG4409@1|root,COG5306@1|root,COG3170@2|Bacteria,COG4409@2|Bacteria,COG5306@2|Bacteria,3Y2GG@57723|Acidobacteria,2JI5J@204432|Acidobacteriia	2|Bacteria	G	Belongs to the peptidase S8 family	exbB2	-
MNSC_01050	C			A0A7X9PFC2_9BACT	UniRef90_A0A7X9PFC2 Uncharacterized protein n=1 Tax=Candidatus Moranbacteria bacterium TaxID=2045217 RepID=A0A7X9PFC2_9BACT	Candidatus Moranbacteria bacterium	FALSE	0.802	88	8.644e-19													0						30	K08226	1	OTHER	0.999989	1e-06	0	0	0	0		MNSC_01050_1	314271.RB2654_15886	9.55e-11	57.8	2EFVW@1|root,339N3@2|Bacteria	2|Bacteria	-	-	-	-
MNSC_01060	B			A0A1V5WC02_9BACT	UniRef90_A0A1V5WC02 DUF2341 domain-containing protein n=1 Tax=Parcubacteria group bacterium ADurb.Bin216 TaxID=1852939 RepID=A0A1V5WC02_9BACT	Parcubacteria group bacterium ADurb.Bin216	TRUE	0.964	602	4.025e-178								Domain of unknown function (DUF2341) [PF10102.12]					0	MNSC_01060					106	K20276	12	PILIN	0.01243	4.5e-05	2.5e-05	1e-06	1e-06	0.987508	CS pos: 4-5. Pr: 0.7208	MNSC_01060_1	1382359.JIAL01000001_gene923	1.14e-10	75.5	COG3170@1|root,COG4409@1|root,COG5306@1|root,COG3170@2|Bacteria,COG4409@2|Bacteria,COG5306@2|Bacteria,3Y2GG@57723|Acidobacteria,2JI5J@204432|Acidobacteriia	2|Bacteria	G	Belongs to the peptidase S8 family	exbB2	-
MNSC_01070	C			A0A1V5WYB5_9BACT	UniRef90_A0A1V5WYB5 Uncharacterized protein n=1 Tax=Parcubacteria group bacterium ADurb.Bin216 TaxID=1852939 RepID=A0A1V5WYB5_9BACT	Parcubacteria group bacterium ADurb.Bin216	FALSE	0.461	687	9.952e-211													0	MNSC_01070					54	K20276	7	PILIN	0.006206	3.3e-05	2e-05	1e-06	0	0.993748	CS pos: 4-5. Pr: 0.7332	MNSC_01070_1	313628.LNTAR_07779	0.000838	45.8	COG2165@1|root,COG2165@2|Bacteria	2|Bacteria	NU	general secretion pathway protein	-	-
MNSC_01080	C			A0A1V5WZF1_9BACT	UniRef90_A0A1V5WZF1 LamG-like jellyroll fold domain-containing protein n=1 Tax=Parcubacteria group bacterium ADurb.Bin216 TaxID=1852939 RepID=A0A1V5WZF1_9BACT	Parcubacteria group bacterium ADurb.Bin216	FALSE	0.455	595	7.721e-175								Sulfatase-modifying factor enzyme 1 [PF03781.19]					0						101	K20276	9	PILIN	0.036925	0.000617	5.1e-05	3e-06	1e-06	0.962411	CS pos: 14-15. Pr: 0.6349	MNSC_01080_1	1353529.M899_1941	2.87e-20	105	COG1262@1|root,COG3209@1|root,COG1262@2|Bacteria,COG3209@2|Bacteria,1NPAM@1224|Proteobacteria,431PQ@68525|delta/epsilon subdivisions,2MU9Z@213481|Bdellovibrionales,2WWYC@28221|Deltaproteobacteria	213481|Bdellovibrionales	M	COG3209 Rhs family protein	-	-
MNSC_01090	B			A0A554KI56_9BACT	UniRef90_A0A554KI56 ABC transporter n=1 Tax=Parcubacteria group bacterium Gr01-1014_29 TaxID=2017181 RepID=A0A554KI56_9BACT	Parcubacteria group bacterium Gr01-1014_29	TRUE	0.608	690	4.448e-217								ABC transporter [PF00005.30]					0	MNSC_01090	K24708	K24708; ATP-binding cassette, subfamily B, putative efflux pump [EC:7.6.2.-]	K06147	ABCB-BAC; ATP-binding cassette, subfamily B, bacterial	92			OTHER	1	3e-06	0	0	0	0		MNSC_01090_1	658086.HMPREF0994_03942	6.51e-93	304	COG1132@1|root,COG1132@2|Bacteria,1TP0B@1239|Firmicutes,24YC1@186801|Clostridia	186801|Clostridia	V	ABC transporter transmembrane region	-	-
MNSC_01100	C			A0A0G0ZSX3_9BACT	UniRef90_A0A0G0ZSX3 Antitoxin SocA-like Panacea domain-containing protein n=3 Tax=unclassified Parcubacteria group TaxID=1794840 RepID=A0A0G0ZSX3_9BACT	unclassified Parcubacteria group	FALSE	0.693	209	8.079e-59								Protein of unknown function (DUF4065) [PF13274.9]					0	MNSC_01100					106			OTHER	1	0	0	0	0	0		MNSC_01100_1	1123263.AUKY01000111_gene1090	2.41e-24	99	COG3600@1|root,COG3600@2|Bacteria,1VARQ@1239|Firmicutes,3VS20@526524|Erysipelotrichia	526524|Erysipelotrichia	S	Protein of unknown function (DUF4065)	-	-
MNSC_01110	C			A0A2H0U9B3_9BACT	UniRef90_A0A2H0U9B3 Uncharacterized protein n=1 Tax=Candidatus Kaiserbacteria bacterium CG10_big_fil_rev_8_21_14_0_10_56_12 TaxID=1974611 RepID=A0A2H0U9B3_9BACT	Candidatus Kaiserbacteria bacterium CG10_big_fil_rev_8_21_14_0_10_56_12	FALSE	0.628	163	3.57e-43													0						19	K07315	1	OTHER	1	0	0	0	0	0
MNSC_01120	B			A0A0G0M8D2_9BACT	UniRef90_A0A0G0M8D2 Reverse transcriptase domain-containing protein n=1 Tax=Parcubacteria group bacterium GW2011_GWE2_38_18 TaxID=1618949 RepID=A0A0G0M8D2_9BACT	Parcubacteria group bacterium GW2011_GWE2_38_18	TRUE	0.488	389	1.318e-115								Reverse transcriptase (RNA-dependent DNA polymerase) [PF00078.30]					0	MNSC_01120					201	K00986	23	OTHER	1	0	0	0	0	0		MNSC_01120_1	1499968.TCA2_5679	1.37e-47	177	COG3344@1|root,COG3344@2|Bacteria,1U5AG@1239|Firmicutes,4IFZV@91061|Bacilli,273VE@186822|Paenibacillaceae	91061|Bacilli	L	reverse transcriptase	-	-
MNSC_01130	C			A0A931ZM95_9BACT	UniRef90_A0A931ZM95 Uncharacterized protein n=1 Tax=Candidatus Daviesbacteria bacterium TaxID=2053542 RepID=A0A931ZM95_9BACT	Candidatus Daviesbacteria bacterium	FALSE	0.822	138	6.016e-35								Type I restriction enzyme R protein N terminus (HSDR_N) [PF13588.9]					0	MNSC_01130			K01153	hsdR; type I restriction enzyme, R subunit [EC:3.1.21.3]	69			OTHER	1	0	0	0	0	0		MNSC_01130_1	316067.Geob_2869	6.19e-10	62.8	COG4096@1|root,COG4096@2|Bacteria,1QTS7@1224|Proteobacteria,42MXU@68525|delta/epsilon subdivisions,2WK28@28221|Deltaproteobacteria	28221|Deltaproteobacteria	L	Type III restriction protein res subunit	-	-
MNSC_01140	B	K01153	type I restriction enzyme, R subunit [EC:3.1.21.3]	A0A1F6ST33_9BACT	UniRef90_A0A1F6ST33 type I site-specific deoxyribonuclease n=1 Tax=Candidatus Moranbacteria bacterium RIFOXYA2_FULL_43_15 TaxID=1801648 RepID=A0A1F6ST33_9BACT	Candidatus Moranbacteria bacterium RIFOXYA2_FULL_43_15	TRUE	0.869	1504	0								Type III restriction enzyme, res subunit [PF04851.18]; SWI2/SNF2 ATPase [PF18766.4]; EcoEI R protein C-terminal [PF08463.13]					0	MNSC_01140	K01153	hsdR; type I restriction enzyme, R subunit [EC:3.1.21.3]	K01153	hsdR; type I restriction enzyme, R subunit [EC:3.1.21.3]	851			OTHER	1	0	0	0	0	0		MNSC_01140_1	237368.SCABRO_02360	0	1004	COG4096@1|root,COG4096@2|Bacteria,2IYGW@203682|Planctomycetes	203682|Planctomycetes	L	DEAD-like helicases superfamily	-	-
MNSC_01150	B	K03427	type I restriction enzyme M protein [EC:2.1.1.72]	A0A1F6SSU0_9BACT	UniRef90_A0A1F6SSU0 site-specific DNA-methyltransferase (adenine-specific) n=2 Tax=Parcubacteria group TaxID=1794811 RepID=A0A1F6SSU0_9BACT	Parcubacteria group	TRUE	0.888	933	7.31e-303								N-6 DNA Methylase [PF02384.19]; MmeI, DNA-methyltransferase domain [PF20473.1]; Eco57I restriction-modification methylase [PF07669.14]; Putative RNA methylase family UPF0020 [PF01170.21]					0	MNSC_01150	K03427	hsdM; type I restriction enzyme M protein [EC:2.1.1.72]	K03427	hsdM; type I restriction enzyme M protein [EC:2.1.1.72]	560			OTHER	1	0	0	0	0	0		MNSC_01150_1	237368.SCABRO_02364	3.02e-238	671	COG0286@1|root,COG0286@2|Bacteria,2IXEQ@203682|Planctomycetes	203682|Planctomycetes	V	COG0286 Type I restriction-modification system	-	-
MNSC_01160	C	K01154	type I restriction enzyme, S subunit [EC:3.1.21.3]	A0A955I7D5_9BACT	UniRef90_A0A955I7D5 Restriction endonuclease subunit S n=1 Tax=Candidatus Dojkabacteria bacterium TaxID=2099670 RepID=A0A955I7D5_9BACT	Candidatus Dojkabacteria bacterium	FALSE	0.483	342	2.347e-100								Type I restriction modification DNA specificity domain [PF01420.22]					0	MNSC_01160			K01154	hsdS; type I restriction enzyme, S subunit [EC:3.1.21.3]	110			OTHER	1	0	0	0	0	0		MNSC_01160_1	1680.BADO_1030	2.8e-58	202	COG0732@1|root,COG0732@2|Bacteria,2HV7T@201174|Actinobacteria,4D1AX@85004|Bifidobacteriales	201174|Actinobacteria	V	Type I restriction modification DNA specificity domain	-	-
MNSC_01170	E																						0						13	K24014	5	OTHER	1	0	0	0	0	0
MNSC_01180	C			D8GW81_BACAI	UniRef90_D8GW81 DUF6602 domain-containing protein n=1 Tax=Bacillus cereus var. anthracis (strain CI) TaxID=637380 RepID=D8GW81_BACAI	Bacillus cereus var. anthracis (strain CI)	FALSE	0.511	85	8.684e-17													0						22	K10469	2	OTHER	1	2e-06	0	0	0	0		MNSC_01180_1	1395587.P364_0127875	4.73e-14	72	2EI3K@1|root,33BV1@2|Bacteria,1W415@1239|Firmicutes	1239|Firmicutes	-	-	-	-
MNSC_01190	C			UPI001BCAC16D	UniRef90_UPI001BCAC16D hypothetical protein n=1 Tax=Flavobacterium psychroterrae TaxID=2133767 RepID=UPI001BCAC16D	Flavobacterium psychroterrae	FALSE	0.377	62	2.432e-06													0						29	K01870	2	OTHER	1	0	0	0	0	0
MNSC_01200	C			A0A1C5U596_9BACE	UniRef90_A0A1C5U596 Uncharacterized conserved protein n=1 Tax=uncultured Bacteroides sp. TaxID=162156 RepID=A0A1C5U596_9BACE	uncultured Bacteroides sp.	FALSE	0.212	129	9.388e-27								Protein of unknown function DUF262 [PF03235.17]					0	MNSC_01200					151			OTHER	1	1e-06	0	0	0	0		MNSC_01200_1	938289.CAJN020000009_gene53	1.96e-11	75.9	COG1479@1|root,COG1637@1|root,COG1479@2|Bacteria,COG1637@2|Bacteria,1TPAT@1239|Firmicutes,24CP3@186801|Clostridia	186801|Clostridia	L	Psort location Cytoplasmic, score	-	-
MNSC_01210	E																						0						18	K07038	2	OTHER	0.999993	4.1e-05	0	0	0	0
MNSC_01220	C			A0A1G2QPJ5_9BACT	UniRef90_A0A1G2QPJ5 DUF304 domain-containing protein n=1 Tax=Candidatus Vogelbacteria bacterium RIFOXYD2_FULL_44_9 TaxID=1802441 RepID=A0A1G2QPJ5_9BACT	Candidatus Vogelbacteria bacterium RIFOXYD2_FULL_44_9	FALSE	0.347	64	1.393e-08								Bacterial PH domain [PF03703.17]					0	MNSC_01220					14	K04936	5	OTHER	1	0	0	0	0	0		MNSC_01220_1	1070774.J07HN4v3_02316	0.000208	48.5	COG3428@1|root,arCOG04619@2157|Archaea,2XU23@28890|Euryarchaeota,23T8S@183963|Halobacteria	183963|Halobacteria	S	membrane	-	-
MNSC_01230	C			A0A2M6W734_9BACT	UniRef90_A0A2M6W734 Dinitrogenase iron-molybdenum cofactor biosynthesis domain-containing protein n=1 Tax=Candidatus Magasanikbacteria bacterium CG10_big_fil_rev_8_21_14_0_10_36_32 TaxID=1974646 RepID=A0A2M6W734_9BACT	Candidatus Magasanikbacteria bacterium CG10_big_fil_rev_8_21_14_0_10_36_32	FALSE	0.545	113	1.887e-26								Dinitrogenase iron-molybdenum cofactor [PF02579.20]					0	MNSC_01230					65			OTHER	0.999763	0.000267	1.1e-05	1e-06	0	5e-06		MNSC_01230_1	386456.JQKN01000002_gene2889	9.33e-11	62	COG1433@1|root,arCOG02734@2157|Archaea,2XZ96@28890|Euryarchaeota	28890|Euryarchaeota	S	PFAM Dinitrogenase iron-molybdenum cofactor biosynthesis protein	-	-
MNSC_01240	C			A0A7V4PE31_9BACT	UniRef90_A0A7V4PE31 DUF4405 domain-containing protein n=1 Tax=Candidatus Moranbacteria bacterium TaxID=2045217 RepID=A0A7V4PE31_9BACT	Candidatus Moranbacteria bacterium	FALSE	0.667	63	6.047e-10													0	MNSC_01240					15	K11410	3	OTHER	1	0	0	0	0	0
MNSC_01250	C	K07485	transposase	A0A2T5REY0_9FIRM	UniRef90_A0A2T5REY0 Transposase n=10 Tax=Halanaerobium TaxID=2330 RepID=A0A2T5REY0_9FIRM	Halanaerobium	FALSE	0.598	463	1.116e-141								Transposase [PF01610.20]; Helix-turn-helix domain of transposase family ISL3 [PF13542.9]					0	MNSC_01250	K07485	K07485; transposase	K07485	K07485; transposase	386			OTHER	1	0	0	0	0	0		MNSC_01250_1	621372.ACIH01000278_gene847	9.24e-109	333	COG3464@1|root,COG3464@2|Bacteria,1UKR8@1239|Firmicutes,4HT0F@91061|Bacilli,26WGG@186822|Paenibacillaceae	91061|Bacilli	L	Transposase	-	-
MNSC_01260	C			A0A1J4T921_9BACT	UniRef90_A0A1J4T921 Dinitrogenase iron-molybdenum cofactor biosynthesis domain-containing protein n=1 Tax=Candidatus Falkowbacteria bacterium CG1_02_37_44 TaxID=1805146 RepID=A0A1J4T921_9BACT	Candidatus Falkowbacteria bacterium CG1_02_37_44	FALSE	0.77	189	1.306e-52								Dinitrogenase iron-molybdenum cofactor [PF02579.20]					0	MNSC_01260					114			OTHER	1	0	0	0	0	0		MNSC_01260_1	269797.Mbar_A1833	3.17e-34	122	COG1433@1|root,arCOG02734@2157|Archaea,2XYU9@28890|Euryarchaeota,2NA47@224756|Methanomicrobia	224756|Methanomicrobia	S	PFAM Dinitrogenase iron-molybdenum cofactor biosynthesis	-	-
MNSC_01270	B			A0A2M6W718_9BACT	UniRef90_A0A2M6W718 P-loop ATPase n=1 Tax=Candidatus Magasanikbacteria bacterium CG10_big_fil_rev_8_21_14_0_10_36_32 TaxID=1974646 RepID=A0A2M6W718_9BACT	Candidatus Magasanikbacteria bacterium CG10_big_fil_rev_8_21_14_0_10_36_32	TRUE	0.793	466	2.863e-145								NUBPL iron-transfer P-loop NTPase [PF10609.12]; 4Fe-4S dicluster domain [PF14697.9]; 4Fe-4S dicluster domain [PF12838.10]; 4Fe-4S dicluster domain [PF13187.9]; AAA domain [PF13614.9]; 4Fe-4S dicluster domain [PF13247.9]; CobQ/CobB/MinD/ParA nucleotide binding domain [PF01656.26]					0	MNSC_01270					198			OTHER	1	0	0	0	0	0		MNSC_01270_1	1220534.B655_2421	2.55e-57	192	COG1149@1|root,arCOG04073@2157|Archaea,2XWI1@28890|Euryarchaeota	28890|Euryarchaeota	D	4Fe-4S ferredoxin iron-sulfur binding domain protein	-	-
MNSC_01280	B	K13283	ferrous-iron efflux pump FieF	A0A7C1H5X9_9BACT	UniRef90_A0A7C1H5X9 Cation transporter n=1 Tax=Candidatus Uhrbacteria bacterium TaxID=2053634 RepID=A0A7C1H5X9_9BACT	Candidatus Uhrbacteria bacterium	TRUE	0.718	506	7.57e-158								Cation efflux family [PF01545.24]					0	MNSC_01280					146			OTHER	1	0	0	0	0	0		MNSC_01280_1	1033737.CAEV01000004_gene2689	1.09e-35	138	COG0053@1|root,COG0053@2|Bacteria,1TSGY@1239|Firmicutes,2491V@186801|Clostridia,36ECU@31979|Clostridiaceae	186801|Clostridia	P	Belongs to the cation diffusion facilitator (CDF) transporter (TC 2.A.4) family	fieF	-
MNSC_01290	C	K06933	uncharacterized protein	A0A847XIX9_9BACT	UniRef90_A0A847XIX9 UPF0251 protein GYA13_00190 n=7 Tax=Bacteria TaxID=2 RepID=A0A847XIX9_9BACT	Bacteria	FALSE	0.831	160	5.42e-43								Protein of unknown function DUF134 [PF02001.19]					0	MNSC_01290			K06933	K06933; uncharacterized protein	79			OTHER	1	0	0	0	0	0		MNSC_01290_1	767817.Desgi_0163	4.79e-23	93.6	COG1342@1|root,COG1342@2|Bacteria,1V5RE@1239|Firmicutes,25CFP@186801|Clostridia,262AN@186807|Peptococcaceae	186801|Clostridia	S	Belongs to the UPF0251 family	-	-
MNSC_01300	E																						0						16	K16939	6	OTHER	0.501563	0.161326	0.335445	0.0005	0.000344	0.000819
MNSC_01310	C			A0A1V6GRZ9_9BACT	UniRef90_A0A1V6GRZ9 Ubiquinone/menaquinone biosynthesis C-methyltransferase UbiE n=1 Tax=Verrucomicrobia bacterium ADurb.Bin070 TaxID=1852927 RepID=A0A1V6GRZ9_9BACT	Verrucomicrobia bacterium ADurb.Bin070	FALSE	0.433	121	1.379e-27								ubiE/COQ5 methyltransferase family [PF01209.21]; Methyltransferase domain [PF08241.15]; Methyltransferase domain [PF13489.9]; Methyltransferase domain [PF13649.9]; Methyltransferase domain [PF13847.9]; Methyltransferase domain [PF08242.15]					0	MNSC_01310					82			OTHER	1	0	0	0	0	0		MNSC_01310_1	647113.Metok_0064	7.18e-09	60.5	COG0500@1|root,arCOG01774@2157|Archaea,2Y0V8@28890|Euryarchaeota,23RIT@183939|Methanococci	183939|Methanococci	Q	PFAM Methyltransferase type 11	-	-
MNSC_01320	C			A0A7C8EMC3_9BACT	UniRef90_A0A7C8EMC3 Methyltransferase domain-containing protein n=1 Tax=Candidatus Hydrogenedentes bacterium TaxID=2030809 RepID=A0A7C8EMC3_9BACT	Candidatus Hydrogenedentes bacterium	FALSE	0.352	169	1.352e-42								ubiE/COQ5 methyltransferase family [PF01209.21]; Methyltransferase domain [PF13847.9]; Methyltransferase domain [PF13649.9]; Methyltransferase domain [PF08241.15]; Methyltransferase domain [PF13489.9]; Methyltransferase domain [PF08242.15]; mRNA capping enzyme [PF03291.19]; Mycolic acid cyclopropane synthetase [PF02353.23]; N-6 DNA Methylase [PF02384.19]					0	MNSC_01320					112			OTHER	0.999855	0.000203	1e-06	0	0	0		MNSC_01320_1	903818.KI912268_gene1660	1.18e-35	136	COG0500@1|root,COG2226@2|Bacteria	2|Bacteria	Q	methyltransferase	iraA	-
MNSC_01330	B			UPI00024742F3	UniRef90_UPI00024742F3 radical SAM protein n=1 Tax=Holophaga foetida TaxID=35839 RepID=UPI00024742F3	Holophaga foetida	TRUE	0.515	386	3.897e-115								Radical SAM superfamily [PF04055.24]; 4Fe-4S single cluster domain [PF13353.9]; 4Fe-4S single cluster domain [PF13394.9]					0	MNSC_01330					276			OTHER	1	1e-06	0	0	0	0		MNSC_01330_1	1033737.CAEV01000056_gene3697	2.51e-112	342	COG0535@1|root,COG0535@2|Bacteria,1TR52@1239|Firmicutes,247SB@186801|Clostridia,36E8H@31979|Clostridiaceae	186801|Clostridia	C	Radical SAM domain protein	-	-
MNSC_01340	C			A0A1G3P3V0_9SPIR	UniRef90_A0A1G3P3V0 AB hydrolase-1 domain-containing protein n=2 Tax=Spirochaetes TaxID=203691 RepID=A0A1G3P3V0_9SPIR	Spirochaetes	FALSE	0.321	130	1.158e-29	MER0209537	S33	MER0209537 - family S33 unassigned peptidases (Mesorhizobium opportunistum) [S33.UPW]#S33#{peptidase unit: 1-334}~source ZP_05809008~	FALSE	0.406	82	1.061e-15	Serine aminopeptidase, S33 [PF12146.11]; alpha/beta hydrolase fold [PF00561.23]; Alpha/beta hydrolase family [PF12697.10]; Ndr family [PF03096.17]					0	MNSC_01340					71	K00433	4	OTHER	1	0	0	0	0	0		MNSC_01340_1	1316444.K645_656	7.38e-09	63.2	COG0596@1|root,COG0596@2|Bacteria,4PKUD@976|Bacteroidetes,1IJFD@117743|Flavobacteriia,3IVDV@39782|Blattabacteriaceae	976|Bacteroidetes	S	Pfam:DUF2305	-	-
MNSC_01350	B	K05794	tellurite resistance protein TerC	A0A0G0IZJ4_9BACT	UniRef90_A0A0G0IZJ4 Integral membrane protein TerC n=1 Tax=Parcubacteria group bacterium GW2011_GWE2_38_18 TaxID=1618949 RepID=A0A0G0IZJ4_9BACT	Parcubacteria group bacterium GW2011_GWE2_38_18	TRUE	0.76	475	6.959e-148								Integral membrane protein TerC family [PF03741.19]					0	MNSC_01350					297			OTHER	1	0	0	0	0	0		MNSC_01350_1	1237149.C900_04621	1.78e-108	325	COG0861@1|root,COG0861@2|Bacteria,4NH7P@976|Bacteroidetes,47N45@768503|Cytophagia	976|Bacteroidetes	P	PFAM Integral membrane protein TerC	ygjT	-
MNSC_01360	B			A0A3D5BVL4_9BACT	UniRef90_A0A3D5BVL4 Peptidase M20 dimerisation domain-containing protein n=1 Tax=Candidatus Moranbacteria bacterium TaxID=2045217 RepID=A0A3D5BVL4_9BACT	Candidatus Moranbacteria bacterium	TRUE	0.544	370	1.537e-110	MER0319131	M20X	MER0319131 - family M20 unassigned peptidases () [M20.UPW]#M20X#{peptidase unit: 26-370}~source PSG99436~	FALSE	0.366	212	1.759e-58	Peptidase family M20/M25/M40 [PF01546.31]; Peptidase dimerisation domain [PF07687.17]					0	MNSC_01360	K01439	dapE; succinyl-diaminopimelate desuccinylase [EC:3.5.1.18]	K01439	dapE; succinyl-diaminopimelate desuccinylase [EC:3.5.1.18]	161			OTHER	1	0	0	0	0	0		MNSC_01360_1	595460.RRSWK_04938	6.7e-44	163	COG0624@1|root,COG0624@2|Bacteria,2J1RT@203682|Planctomycetes	203682|Planctomycetes	E	Peptidase dimerisation domain	-	-
MNSC_01370	B	K04095	cell filamentation protein, protein adenylyltransferase [EC:2.7.7.108]	A0A0G0BXR4_9BACT	UniRef90_A0A0G0BXR4 Filamentation induced by cAMP protein Fic n=3 Tax=Bacteria TaxID=2 RepID=A0A0G0BXR4_9BACT	Bacteria	TRUE	0.794	511	3.404e-160								Fic/DOC family [PF02661.21]					0	MNSC_01370	K04095	fic, FICD, HYPE; cell filamentation protein, protein adenylyltransferase [EC:2.7.7.108]	K04095	fic, FICD, HYPE; cell filamentation protein, protein adenylyltransferase [EC:2.7.7.108]	309			OTHER	1	0	0	0	0	0		MNSC_01370_1	589865.DaAHT2_1404	1.12e-154	442	COG3177@1|root,COG3177@2|Bacteria,1MX0V@1224|Proteobacteria,42RKK@68525|delta/epsilon subdivisions,2WNV3@28221|Deltaproteobacteria,2MK5P@213118|Desulfobacterales	28221|Deltaproteobacteria	S	Fic/DOC family	-	-
MNSC_01380	C			A0A1J4WPC4_9BACT	UniRef90_A0A1J4WPC4 Uncharacterized protein n=2 Tax=Bacteria candidate phyla TaxID=1783234 RepID=A0A1J4WPC4_9BACT	Bacteria candidate phyla	FALSE	0.491	342	8.775e-101													0	MNSC_01380					57			OTHER	1	0	0	0	0	0		MNSC_01380_1	944481.JAFP01000001_gene1677	1.26e-07	61.2	COG0457@1|root,COG0457@2|Bacteria,1QY6N@1224|Proteobacteria,42XBU@68525|delta/epsilon subdivisions,2WT6X@28221|Deltaproteobacteria	28221|Deltaproteobacteria	S	Tetratricopeptide repeat	-	-
MNSC_01390	C			A0A1V5X106_9BACT	UniRef90_A0A1V5X106 Uncharacterized protein n=1 Tax=Parcubacteria group bacterium ADurb.Bin216 TaxID=1852939 RepID=A0A1V5X106_9BACT	Parcubacteria group bacterium ADurb.Bin216	FALSE	0.914	229	1.315e-66													0				K00637	SOAT; sterol O-acyltransferase [EC:2.3.1.26]	14			OTHER	1	0	0	0	0	0
MNSC_01400	C	K17816	8-oxo-dGTP diphosphatase / 2-hydroxy-dATP diphosphatase [EC:3.6.1.55 3.6.1.56]	A0A1V5X102_9BACT	UniRef90_A0A1V5X102 Oxidized purine nucleoside triphosphate hydrolase n=1 Tax=Parcubacteria group bacterium ADurb.Bin216 TaxID=1852939 RepID=A0A1V5X102_9BACT	Parcubacteria group bacterium ADurb.Bin216	FALSE	0.951	224	7.915e-64								NUDIX domain [PF00293.31]					0	MNSC_01400	K03574	mutT, NUDT15, MTH2; 8-oxo-dGTP diphosphatase [EC:3.6.1.55]	K17816	NUDT1, MTH1; 8-oxo-dGTP diphosphatase / 2-hydroxy-dATP diphosphatase [EC:3.6.1.55 3.6.1.56]	163			OTHER	1	2e-06	0	0	0	0		MNSC_01400_1	482537.XP_008564968.1	2.33e-46	155	COG0494@1|root,2S254@2759|Eukaryota,39ZYW@33154|Opisthokonta,3BPBN@33208|Metazoa,3D6IS@33213|Bilateria,47Z58@7711|Chordata,498HZ@7742|Vertebrata,3J7W4@40674|Mammalia,35HD6@314146|Euarchontoglires	33208|Metazoa	L	2-hydroxy-(deoxy)adenosine-triphosphate pyrophosphatase activity	NUDT1	GO:0000003,GO:0001669,GO:0003006,GO:0003674,GO:0003676,GO:0003723,GO:0003824,GO:0003924,GO:0005488,GO:0005575,GO:0005576,GO:0005615,GO:0005622,GO:0005623,GO:0005634,GO:0005635,GO:0005737,GO:0005739,GO:0005759,GO:0005829,GO:0005886,GO:0006139,GO:0006163,GO:0006195,GO:0006203,GO:0006259,GO:0006281,GO:0006725,GO:0006753,GO:0006793,GO:0006796,GO:0006807,GO:0006950,GO:0006974,GO:0006979,GO:0007154,GO:…
MNSC_01410	C	K07005	uncharacterized protein	A0A1V5X147_9BACT	UniRef90_A0A1V5X147 Pyridoxamine 5'-phosphate oxidase n=1 Tax=Parcubacteria group bacterium ADurb.Bin216 TaxID=1852939 RepID=A0A1V5X147_9BACT	Parcubacteria group bacterium ADurb.Bin216	FALSE	0.967	324	1.443e-98								Pyridoxamine 5'-phosphate oxidase [PF12900.10]					0	MNSC_01410	K07005	K07005; uncharacterized protein	K07005	K07005; uncharacterized protein	187			OTHER	1	0	0	0	0	0		MNSC_01410_1	368407.Memar_1429	5.76e-55	178	COG3467@1|root,arCOG00520@2157|Archaea,2XXWD@28890|Euryarchaeota	28890|Euryarchaeota	S	PFAM pyridoxamine 5'-phosphate oxidase-related, FMN-binding	-	-
MNSC_01420	C			A0A847XII3_9BACT	UniRef90_A0A847XII3 Alpha/beta hydrolase n=1 Tax=Patescibacteria group bacterium TaxID=2052139 RepID=A0A847XII3_9BACT	Patescibacteria group bacterium	FALSE	0.449	218	4.356e-59													0	MNSC_01420					22	K13700	3	OTHER	1	1e-06	0	0	0	0
MNSC_01430	B			A0A1V5X0Y9_9BACT	UniRef90_A0A1V5X0Y9 Fibrobacter succinogenes major paralogous domain-containing protein n=1 Tax=Parcubacteria group bacterium ADurb.Bin216 TaxID=1852939 RepID=A0A1V5X0Y9_9BACT	Parcubacteria group bacterium ADurb.Bin216	TRUE	0.948	1467	0	MER0293137	M26	MER0293137 - family M26 unassigned peptidases (Methanosalsum zhilinae) [M26.UPW]#M26#{peptidase unit: 720-955}~source YP_004615229~	FALSE	0.328	112	1.498e-23	Fibrobacter succinogenes major domain (Fib_succ_major) [PF09603.13]; M26 IgA1-specific Metallo-endopeptidase N-terminal region [PF05342.17]					0	MNSC_01430					130			OTHER	1	9e-06	0	0	0	0		MNSC_01430_1	626522.GCWU000325_02388	1.54e-07	63.5	COG5492@1|root,COG5492@2|Bacteria,4NWHR@976|Bacteroidetes	976|Bacteroidetes	N	repeat protein	-	-
MNSC_01440	C			A0A1V5X0W5_9BACT	UniRef90_A0A1V5X0W5 Uncharacterized protein n=1 Tax=Parcubacteria group bacterium ADurb.Bin216 TaxID=1852939 RepID=A0A1V5X0W5_9BACT	Parcubacteria group bacterium ADurb.Bin216	FALSE	1	74	3.619e-14													0						14	K02025	2	OTHER	0.999989	1e-06	1.5e-05	1e-06	0	4e-06
MNSC_01450	B	K04095	cell filamentation protein, protein adenylyltransferase [EC:2.7.7.108]	A0A1V5X0V8_9BACT	UniRef90_A0A1V5X0V8 Fic/DOC family protein n=1 Tax=Parcubacteria group bacterium ADurb.Bin216 TaxID=1852939 RepID=A0A1V5X0V8_9BACT	Parcubacteria group bacterium ADurb.Bin216	TRUE	0.938	608	5.857e-194								Fic/DOC family [PF02661.21]					0	MNSC_01450	K04095	fic, FICD, HYPE; cell filamentation protein, protein adenylyltransferase [EC:2.7.7.108]	K04095	fic, FICD, HYPE; cell filamentation protein, protein adenylyltransferase [EC:2.7.7.108]	130			OTHER	1	0	0	0	0	0		MNSC_01450_1	1123325.JHUV01000011_gene1548	1.97e-07	60.1	COG3177@1|root,COG3177@2|Bacteria,2G5C9@200783|Aquificae	200783|Aquificae	S	Fic/DOC family	-	GO:0003674,GO:0003824,GO:0006464,GO:0006807,GO:0008150,GO:0008152,GO:0009987,GO:0016740,GO:0016772,GO:0016779,GO:0018117,GO:0018175,GO:0019538,GO:0036211,GO:0043170,GO:0043412,GO:0044237,GO:0044238,GO:0044260,GO:0044267,GO:0070566,GO:0070733,GO:0071704,GO:1901564
MNSC_01460	C			A0A1V5X104_9BACT	UniRef90_A0A1V5X104 Nucleoside 2-deoxyribosyltransferase n=1 Tax=Parcubacteria group bacterium ADurb.Bin216 TaxID=1852939 RepID=A0A1V5X104_9BACT	Parcubacteria group bacterium ADurb.Bin216	FALSE	0.966	323	1.979e-98													0				K22000	RLN3; relaxin 3	15			OTHER	1	0	0	0	0	0
MNSC_01470	B			A0A1V5X173_9BACT	UniRef90_A0A1V5X173 ABC transporter ATP-binding protein YheS n=1 Tax=Parcubacteria group bacterium ADurb.Bin216 TaxID=1852939 RepID=A0A1V5X173_9BACT	Parcubacteria group bacterium ADurb.Bin216	TRUE	0.933	928	1.047e-301								ABC transporter [PF00005.30]					0	MNSC_01470					153	K19349	29	OTHER	1	0	0	0	0	0		MNSC_01470_1	1105031.HMPREF1141_1461	1.5e-58	212	COG0488@1|root,COG0488@2|Bacteria,1TPAX@1239|Firmicutes,247U6@186801|Clostridia,36E7X@31979|Clostridiaceae	186801|Clostridia	S	ABC transporter	-	-
MNSC_01480	B			A0A1V5X0Z6_9BACT	UniRef90_A0A1V5X0Z6 Ankyrin repeats (3 copies) n=1 Tax=Parcubacteria group bacterium ADurb.Bin216 TaxID=1852939 RepID=A0A1V5X0Z6_9BACT	Parcubacteria group bacterium ADurb.Bin216	TRUE	0.897	479	2.076e-150								Ankyrin repeats (3 copies) [PF12796.10]; Ankyrin repeats (many copies) [PF13857.9]; Ankyrin repeats (many copies) [PF13637.9]; Ankyrin repeat [PF13606.9]					0	MNSC_01480	K06867	K06867; uncharacterized protein	K06867	K06867; uncharacterized protein	61			SP	0.000281	0.999062	0.000231	0.000143	0.000135	0.000133	CS pos: 23-24. Pr: 0.9741	MNSC_01480_1	32264.tetur20g01010.1	0.000857	47.4	COG0666@1|root,KOG4177@2759|Eukaryota	2759|Eukaryota	I	spectrin binding	-	-
MNSC_01490	C			A0A1V5X0Z3_9BACT	UniRef90_A0A1V5X0Z3 DUF1700 domain-containing protein n=1 Tax=Parcubacteria group bacterium ADurb.Bin216 TaxID=1852939 RepID=A0A1V5X0Z3_9BACT	Parcubacteria group bacterium ADurb.Bin216	FALSE	0.897	339	2.551e-103													0	MNSC_01490					18	K14569	3	OTHER	0.999214	0.000789	4e-06	0	0	5e-06
MNSC_01500	B			A0A1V5X0V2_9BACT	UniRef90_A0A1V5X0V2 ATP-dependent helicase HepA n=1 Tax=Parcubacteria group bacterium ADurb.Bin216 TaxID=1852939 RepID=A0A1V5X0V2_9BACT	Parcubacteria group bacterium ADurb.Bin216	TRUE	0.951	2274	0								SNF2-related domain [PF00176.26]; Helicase conserved C-terminal domain [PF00271.34]					0	MNSC_01500					526			OTHER	1	0	0	0	0	0		MNSC_01500_1	264201.pc1374	2.17e-137	453	COG0553@1|root,COG0553@2|Bacteria,2JFDP@204428|Chlamydiae	204428|Chlamydiae	KL	SNF2 family	CP_1020	-
MNSC_01510	E																						0						16	K00423	2	OTHER	0.999989	0	5e-06	0	0	1e-06
MNSC_01520	B			A0A1V5WW90_9BACT	UniRef90_A0A1V5WW90 LamG-like jellyroll fold domain-containing protein n=1 Tax=Parcubacteria group bacterium ADurb.Bin216 TaxID=1852939 RepID=A0A1V5WW90_9BACT	Parcubacteria group bacterium ADurb.Bin216	TRUE	0.958	755	1.533e-230								Concanavalin A-like lectin/glucanases superfamily [PF13385.9]; Pentaxin family [PF00354.20]					0	MNSC_01520					56	K12287	7	PILIN	0.005608	2.7e-05	1.7e-05	1e-06	0	0.994355	CS pos: 4-5. Pr: 0.7248	MNSC_01520_1	509191.AEDB02000021_gene3155	4.93e-06	60.1	COG1716@1|root,COG2931@1|root,COG1716@2|Bacteria,COG2931@2|Bacteria	2|Bacteria	Q	calcium- and calmodulin-responsive adenylate cyclase activity	-	-
MNSC_01530	B			A0A1V5WW65_9BACT	UniRef90_A0A1V5WW65 Prenyltransferase n=1 Tax=Parcubacteria group bacterium ADurb.Bin216 TaxID=1852939 RepID=A0A1V5WW65_9BACT	Parcubacteria group bacterium ADurb.Bin216	TRUE	0.886	472	4.412e-148													0						15	K05293	4	OTHER	1	7e-06	0	0	0	0
MNSC_01540	B			A0A1V5WWB4_9BACT	UniRef90_A0A1V5WWB4 Molybdopterin biosynthesis protein MoeB n=1 Tax=Parcubacteria group bacterium ADurb.Bin216 TaxID=1852939 RepID=A0A1V5WWB4_9BACT	Parcubacteria group bacterium ADurb.Bin216	TRUE	0.963	728	1.506e-234								Rhodanese-like domain [PF00581.23]					0	MNSC_01540					40	K03972	4	OTHER	0.971769	0.027722	0.00019	9.6e-05	7.6e-05	0.000146		MNSC_01540_1	240302.BN982_03768	3.61e-09	61.6	COG0607@1|root,COG0607@2|Bacteria,1VES3@1239|Firmicutes,4HNRE@91061|Bacilli,3NFCU@45667|Halobacillus	91061|Bacilli	P	Rhodanese Homology Domain	-	-
MNSC_01550	B			A0A1V5WW75_9BACT	UniRef90_A0A1V5WW75 Chondramide synthase cmdD n=1 Tax=Parcubacteria group bacterium ADurb.Bin216 TaxID=1852939 RepID=A0A1V5WW75_9BACT	Parcubacteria group bacterium ADurb.Bin216	TRUE	0.973	1360	0								Pyruvate phosphate dikinase, AMP/ATP-binding domain [PF01326.22]; PEP-utilising enzyme, mobile domain [PF00391.26]					0	MNSC_01550			K22579	rph; rifampicin phosphotransferase [EC:2.7.9.6]	49	K01007	24	OTHER	1	1e-06	0	0	0	0		MNSC_01550_1	571166.KI421509_gene4075	1.08e-24	119	COG0574@1|root,COG0706@1|root,COG2897@1|root,COG0574@2|Bacteria,COG0706@2|Bacteria,COG2897@2|Bacteria,1Q33X@1224|Proteobacteria,2TV1E@28211|Alphaproteobacteria	28211|Alphaproteobacteria	GPU	Pyruvate phosphate dikinase, PEP/pyruvate binding domain	-	-
MNSC_01560	C	K23242	manganese efflux pump family protein	A0A1V5WWI4_9BACT	UniRef90_A0A1V5WWI4 Putative manganese efflux pump MntP n=1 Tax=Parcubacteria group bacterium ADurb.Bin216 TaxID=1852939 RepID=A0A1V5WWI4_9BACT	Parcubacteria group bacterium ADurb.Bin216	FALSE	0.822	310	2.818e-93								Putative manganese efflux pump [PF02659.18]					0	MNSC_01560	K23242	mntP; manganese efflux pump family protein	K23242	mntP; manganese efflux pump family protein	114			OTHER	1	0	0	0	0	0		MNSC_01560_1	237368.SCABRO_00764	2.95e-39	139	COG1971@1|root,COG1971@2|Bacteria	2|Bacteria	P	manganese ion transmembrane transporter activity	mntP	-
MNSC_01570	B			A0A1V5WH37_9BACT	UniRef90_A0A1V5WH37 Uncharacterized protein n=1 Tax=Parcubacteria group bacterium ADurb.Bin216 TaxID=1852939 RepID=A0A1V5WH37_9BACT	Parcubacteria group bacterium ADurb.Bin216	TRUE	0.955	911	1.601e-283								Concanavalin A-like lectin/glucanases superfamily [PF13385.9]					0	MNSC_01570					110			PILIN	0.006355	3.2e-05	1.9e-05	1e-06	0	0.993584	CS pos: 4-5. Pr: 0.7260	MNSC_01570_1	33898.JRHJ01000002_gene1562	3.34e-05	57.4	COG2755@1|root,COG3534@1|root,COG2755@2|Bacteria,COG3534@2|Bacteria,2GK5H@201174|Actinobacteria	201174|Actinobacteria	E	Alpha-1,2-mannosidase	-	-
MNSC_01580	B			A0A1V5WXP8_9BACT	UniRef90_A0A1V5WXP8 Uncharacterized protein n=1 Tax=Parcubacteria group bacterium ADurb.Bin216 TaxID=1852939 RepID=A0A1V5WXP8_9BACT	Parcubacteria group bacterium ADurb.Bin216	TRUE	0.967	438	5.252e-137													0	MNSC_01580					57	K03032	2	OTHER	1	2.4e-05	1e-06	0	0	0		MNSC_01580_1	264462.Bd2343	2.14e-15	82.4	COG1262@1|root,COG5184@1|root,COG1262@2|Bacteria,COG5184@2|Bacteria	2|Bacteria	DZ	guanyl-nucleotide exchange factor activity	-	-
MNSC_01590	B			A0A1V5WXM6_9BACT	UniRef90_A0A1V5WXM6 Bacterial extracellular solute-binding proteins, family 5 Middle n=1 Tax=Parcubacteria group bacterium ADurb.Bin216 TaxID=1852939 RepID=A0A1V5WXM6_9BACT	Parcubacteria group bacterium ADurb.Bin216	TRUE	0.959	1373	0								Bacterial extracellular solute-binding proteins, family 5 Middle [PF00496.25]					0	MNSC_01590	K02035	ABC.PE.S; peptide/nickel transport system substrate-binding protein	K02035	ABC.PE.S; peptide/nickel transport system substrate-binding protein	280			OTHER	0.848162	0.143456	0.002395	0.000394	0.000336	0.005279		MNSC_01590_1	633148.Tagg_0702	3.05e-76	270	COG3889@1|root,arCOG01672@2157|Archaea,2XQ4S@28889|Crenarchaeota	28889|Crenarchaeota	S	PFAM Bacterial extracellular solute-binding proteins, family 5 Middle	oppA	-
MNSC_01600	B			A0A1V5WXW3_9BACT	UniRef90_A0A1V5WXW3 Uncharacterized protein n=1 Tax=Parcubacteria group bacterium ADurb.Bin216 TaxID=1852939 RepID=A0A1V5WXW3_9BACT	Parcubacteria group bacterium ADurb.Bin216	TRUE	0.991	533	2.52e-169								Peptidase MA superfamily [PF13485.9]					0	MNSC_01600					21	K14995	2	OTHER	1	0	0	0	0	0		MNSC_01600_1	383372.Rcas_3835	0.000692	48.5	COG0308@1|root,COG0308@2|Bacteria,2GADB@200795|Chloroflexi,375JN@32061|Chloroflexia	32061|Chloroflexia	E	aminopeptidase N	-	-
MNSC_01610	C			A0A1V5WXS0_9BACT	UniRef90_A0A1V5WXS0 ASCH domain protein n=1 Tax=Parcubacteria group bacterium ADurb.Bin216 TaxID=1852939 RepID=A0A1V5WXS0_9BACT	Parcubacteria group bacterium ADurb.Bin216	FALSE	0.918	215	7.775e-62													0	MNSC_01610					71			OTHER	1	0	0	0	0	0		MNSC_01610_1	523850.TON_1688	5.63e-10	59.7	COG4043@1|root,arCOG03834@2157|Archaea,2XXXD@28890|Euryarchaeota,244B0@183968|Thermococci	183968|Thermococci	S	ASCH	-	-
MNSC_01620	B			A0A1V5WXL0_9BACT	UniRef90_A0A1V5WXL0 Uncharacterized protein n=1 Tax=Parcubacteria group bacterium ADurb.Bin216 TaxID=1852939 RepID=A0A1V5WXL0_9BACT	Parcubacteria group bacterium ADurb.Bin216	TRUE	0.983	674	1.254e-216													0	MNSC_01620					56			OTHER	1	0	0	0	0	0		MNSC_01620_1	944481.JAFP01000001_gene1677	1.25e-06	57.8	COG0457@1|root,COG0457@2|Bacteria,1QY6N@1224|Proteobacteria,42XBU@68525|delta/epsilon subdivisions,2WT6X@28221|Deltaproteobacteria	28221|Deltaproteobacteria	S	Tetratricopeptide repeat	-	-
MNSC_01630	B			A0A1V5WXJ7_9BACT	UniRef90_A0A1V5WXJ7 Uncharacterized protein n=1 Tax=Parcubacteria group bacterium ADurb.Bin216 TaxID=1852939 RepID=A0A1V5WXJ7_9BACT	Parcubacteria group bacterium ADurb.Bin216	TRUE	0.951	625	4.893e-200													0	MNSC_01630					213			OTHER	0.967807	0.019001	0.00032	0.000102	6.8e-05	0.012698		MNSC_01630_1	1499683.CCFF01000017_gene1697	1.83e-65	211	COG3103@1|root,COG4991@2|Bacteria,1V4Q0@1239|Firmicutes,24G0J@186801|Clostridia,36I4A@31979|Clostridiaceae	186801|Clostridia	T	sh3 domain protein	-	-
MNSC_01640	B			A0A1V5WXQ2_9BACT	UniRef90_A0A1V5WXQ2 Uncharacterized protein n=1 Tax=Parcubacteria group bacterium ADurb.Bin216 TaxID=1852939 RepID=A0A1V5WXQ2_9BACT	Parcubacteria group bacterium ADurb.Bin216	TRUE	0.935	517	1.584e-163													0						17	K26153	2	OTHER	1	0	0	0	0	0
MNSC_01650	B			A0A1V5WXK4_9BACT	UniRef90_A0A1V5WXK4 Uncharacterized protein n=1 Tax=Parcubacteria group bacterium ADurb.Bin216 TaxID=1852939 RepID=A0A1V5WXK4_9BACT	Parcubacteria group bacterium ADurb.Bin216	TRUE	0.885	354	3.071e-108													0						15	K04316	3	OTHER	1	1e-06	0	0	0	0
MNSC_01660	E																						0						21	K14739	2	OTHER	0.999983	1e-06	1e-06	0	0	0
MNSC_01670	C			A0A1V5WEY4_9BACT	UniRef90_A0A1V5WEY4 Uncharacterized protein n=1 Tax=Parcubacteria group bacterium ADurb.Bin216 TaxID=1852939 RepID=A0A1V5WEY4_9BACT	Parcubacteria group bacterium ADurb.Bin216	FALSE	0.907	606	4.082e-175								Domain of unknown function (DUF2341) [PF10102.12]; Ig-like domain from next to BRCA1 gene [PF16158.8]					0	MNSC_01670					126			SP	0.00063	0.996459	0.002286	0.000224	0.000181	0.000178	CS pos: 23-24. Pr: 0.8055	MNSC_01670_1	387631.Asulf_00521	4.72e-16	93.6	COG3979@1|root,COG5306@1|root,arCOG02420@1|root,arCOG03511@1|root,arCOG03553@1|root,arCOG09173@1|root,arCOG02420@2157|Archaea,arCOG03508@2157|Archaea,arCOG03511@2157|Archaea,arCOG03553@2157|Archaea,arCOG07581@2157|Archaea,arCOG09173@2157|Archaea	2157|Archaea	C	PKD domain containing protein	-	-
MNSC_01680	C	K10947	PadR family transcriptional regulator, regulatory protein PadR	A0A1V5WUT6_9BACT	UniRef90_A0A1V5WUT6 Lineage-specific thermal regulator protein n=1 Tax=Parcubacteria group bacterium ADurb.Bin216 TaxID=1852939 RepID=A0A1V5WUT6_9BACT	Parcubacteria group bacterium ADurb.Bin216	FALSE	0.927	224	1.18e-64								Transcriptional regulator PadR-like family [PF03551.17]					0	MNSC_01680	K10947	K10947; PadR family transcriptional regulator	K10947	K10947; PadR family transcriptional regulator	130			OTHER	0.999573	0.00046	1e-06	1e-06	0	1e-06		MNSC_01680_1	742767.HMPREF9456_01233	3.68e-36	126	COG1695@1|root,COG1695@2|Bacteria,4NSI4@976|Bacteroidetes,2FTF6@200643|Bacteroidia,22Y5S@171551|Porphyromonadaceae	976|Bacteroidetes	K	Transcriptional regulator	-	-
MNSC_01690	B	K03973	phage shock protein C	A0A1V5WV21_9BACT	UniRef90_A0A1V5WV21 DNA-binding transcriptional activator PspC n=1 Tax=Parcubacteria group bacterium ADurb.Bin216 TaxID=1852939 RepID=A0A1V5WV21_9BACT	Parcubacteria group bacterium ADurb.Bin216	TRUE	0.893	1147	0								PspC domain [PF04024.15]					0	MNSC_01690					167			OTHER	1	2e-06	0	0	0	0		MNSC_01690_1	1122226.AUHX01000001_gene539	4.71e-32	139	COG1983@1|root,COG1983@2|Bacteria,4NG3T@976|Bacteroidetes,1HX01@117743|Flavobacteriia	976|Bacteroidetes	KT	PspC domain	-	-
MNSC_01700	C			A0A2H0FJH5_9BACT	UniRef90_A0A2H0FJH5 Transposase n=1 Tax=Candidatus Nealsonbacteria bacterium CG18_big_fil_WC_8_21_14_2_50_37_10 TaxID=1974717 RepID=A0A2H0FJH5_9BACT	Candidatus Nealsonbacteria bacterium CG18_big_fil_WC_8_21_14_2_50_37_10	FALSE	0.692	144	7.252e-37								Transposase [PF01527.23]					0	MNSC_01700			K07483	K07483; transposase	52	K07497	24	OTHER	1	1e-06	0	0	0	0		MNSC_01700_1	398767.Glov_3664	4.28e-18	80.1	COG2963@1|root,COG2963@2|Bacteria,1N8W3@1224|Proteobacteria,42X41@68525|delta/epsilon subdivisions,2WT0D@28221|Deltaproteobacteria	28221|Deltaproteobacteria	L	Transposase	-	-
MNSC_01710	C	K07497	putative transposase	A0A2H0FJH9_9BACT	UniRef90_A0A2H0FJH9 IS3 family transposase n=1 Tax=Candidatus Nealsonbacteria bacterium CG18_big_fil_WC_8_21_14_2_50_37_10 TaxID=1974717 RepID=A0A2H0FJH9_9BACT	Candidatus Nealsonbacteria bacterium CG18_big_fil_WC_8_21_14_2_50_37_10	FALSE	0.781	375	2.368e-114								Integrase core domain [PF13683.9]; Integrase core domain [PF00665.29]; HTH-like domain [PF13276.9]					0	MNSC_01710	K07497	K07497; putative transposase	K07497	K07497; putative transposase	260			OTHER	1	0	0	0	0	0		MNSC_01710_1	997296.PB1_10364	5.99e-85	261	COG2801@1|root,COG2801@2|Bacteria,1TQQY@1239|Firmicutes,4HC8M@91061|Bacilli,1ZBTR@1386|Bacillus	91061|Bacilli	L	PFAM Integrase catalytic region	insK9	-
MNSC_01720	B	K00059	3-oxoacyl-[acyl-carrier protein] reductase [EC:1.1.1.100]	A0A1V5WUR9_9BACT	UniRef90_A0A1V5WUR9 Glucose 1-dehydrogenase n=1 Tax=Parcubacteria group bacterium ADurb.Bin216 TaxID=1852939 RepID=A0A1V5WUR9_9BACT	Parcubacteria group bacterium ADurb.Bin216	TRUE	0.937	478	2.903e-150								Enoyl-(Acyl carrier protein) reductase [PF13561.9]; short chain dehydrogenase [PF00106.28]; KR domain [PF08659.13]					0	MNSC_01720					143	K00034	23	OTHER	1	0	0	0	0	0		MNSC_01720_1	1347369.CCAD010000080_gene3145	5.25e-64	207	COG1028@1|root,COG1028@2|Bacteria,1TSCT@1239|Firmicutes,4HD4Z@91061|Bacilli,1ZD54@1386|Bacillus	91061|Bacilli	IQ	COG1028 Dehydrogenases with different specificities (related to short-chain alcohol dehydrogenases)	-	-
MNSC_01730	C	K13283	ferrous-iron efflux pump FieF	A0A2M7EAW0_9BACT	UniRef90_A0A2M7EAW0 Cation efflux protein cytoplasmic domain-containing protein n=3 Tax=Parcubacteria group TaxID=1794811 RepID=A0A2M7EAW0_9BACT	Parcubacteria group	FALSE	0.653	452	2.255e-139								Cation efflux family [PF01545.24]					0	MNSC_01730					150			OTHER	1	0	0	0	0	0		MNSC_01730_1	1243664.CAVL020000010_gene4502	8.66e-24	107	COG0053@1|root,COG0053@2|Bacteria,1TSGY@1239|Firmicutes,4H9WP@91061|Bacilli,1ZAPN@1386|Bacillus	91061|Bacilli	P	Belongs to the cation diffusion facilitator (CDF) transporter (TC 2.A.4) family	yeaB	-
MNSC_01740	C			A0A1V5WEY4_9BACT	UniRef90_A0A1V5WEY4 Uncharacterized protein n=1 Tax=Parcubacteria group bacterium ADurb.Bin216 TaxID=1852939 RepID=A0A1V5WEY4_9BACT	Parcubacteria group bacterium ADurb.Bin216	FALSE	0.938	630	6.441e-186								GBS Bsp-like repeat [PF08481.13]; Ig-like domain from next to BRCA1 gene [PF16158.8]					0	MNSC_01740					93	K22023	6	SP	0.000193	0.999221	0.000151	0.000145	0.000129	0.000128	CS pos: 25-26. Pr: 0.9782	MNSC_01740_1	1000570.HMPREF9966_1109	2.2e-05	58.2	COG0860@1|root,COG1705@1|root,COG3757@1|root,COG5263@1|root,COG0860@2|Bacteria,COG1705@2|Bacteria,COG3757@2|Bacteria,COG5263@2|Bacteria,1W25V@1239|Firmicutes,4HGXW@91061|Bacilli,42DWR@671232|Streptococcus anginosus group	91061|Bacilli	M	Glycosyl hydrolases family 25	-	-
MNSC_01750	B			A0A1V5WTT5_9BACT	UniRef90_A0A1V5WTT5 DUF5671 domain-containing protein n=1 Tax=Parcubacteria group bacterium ADurb.Bin216 TaxID=1852939 RepID=A0A1V5WTT5_9BACT	Parcubacteria group bacterium ADurb.Bin216	TRUE	0.95	591	2.448e-188								Domain of unknown function (DUF5671) [PF18920.3]					0	MNSC_01750					74	K25283	3	OTHER	1	0	0	0	0	0		MNSC_01750_1	43989.cce_4000	4.89e-12	72	29M6H@1|root,3083Y@2|Bacteria,1GE67@1117|Cyanobacteria	1117|Cyanobacteria	-	-	-	-
MNSC_01760	B	K01915	glutamine synthetase [EC:6.3.1.2]	A0A1V5WTI8_9BACT	UniRef90_A0A1V5WTI8 Glutamine synthetase 2 n=1 Tax=Parcubacteria group bacterium ADurb.Bin216 TaxID=1852939 RepID=A0A1V5WTI8_9BACT	Parcubacteria group bacterium ADurb.Bin216	TRUE	1	754	8.72e-244								Glutamine synthetase, catalytic domain [PF00120.27]; Glutamine synthetase, beta-Grasp domain [PF03951.22]					0	MNSC_01760	K01915	glnA, GLUL; glutamine synthetase [EC:6.3.1.2]	K01915	glnA, GLUL; glutamine synthetase [EC:6.3.1.2]	410			OTHER	1	0	0	0	0	0		MNSC_01760_1	1463820.JOGW01000002_gene6223	1.51e-144	419	COG0174@1|root,COG0174@2|Bacteria,2GKU9@201174|Actinobacteria	201174|Actinobacteria	E	glutamine synthetase	glnII	-
MNSC_01770	B			A0A1V5WZ00_9BACT	UniRef90_A0A1V5WZ00 Fibrinogen C-terminal domain-containing protein n=1 Tax=Parcubacteria group bacterium ADurb.Bin216 TaxID=1852939 RepID=A0A1V5WZ00_9BACT	Parcubacteria group bacterium ADurb.Bin216	TRUE	0.985	1202	0								Domain of unknown function (DUF2341) [PF10102.12]; Fibrinogen beta and gamma chains, C-terminal globular domain [PF00147.21]					0	MNSC_01770								PILIN	0.006844	3.1e-05	1.5e-05	1e-06	0	0.99312	CS pos: 4-5. Pr: 0.7406	MNSC_01770_1	589924.Ferp_1425	1.27e-13	84.3	COG5306@1|root,arCOG02916@1|root,arCOG02916@2157|Archaea,arCOG03512@2157|Archaea,2XXMQ@28890|Euryarchaeota,24695@183980|Archaeoglobi	183980|Archaeoglobi	S	Domain of unknown function (DUF2341)	-	-
MNSC_01780	B	K05770	translocator protein	A0A1V5WZA0_9BACT	UniRef90_A0A1V5WZA0 Immunoglobulin-like domain of bacterial spore germination n=1 Tax=Parcubacteria group bacterium ADurb.Bin216 TaxID=1852939 RepID=A0A1V5WZA0_9BACT	Parcubacteria group bacterium ADurb.Bin216	TRUE	0.972	707	1.401e-227								Immunoglobulin-like domain of bacterial spore germination [PF10648.12]; Sporulation and spore germination [PF10646.12]					0						72			OTHER	0.577423	0.41754	0.003038	0.000615	0.000396	0.000991		MNSC_01780_1	1121931.AUHG01000015_gene1213	1.34e-16	83.6	2C578@1|root,32RF7@2|Bacteria,4NS0I@976|Bacteroidetes,1I5AV@117743|Flavobacteriia	976|Bacteroidetes	S	Immunoglobulin-like domain of bacterial spore germination	-	-
MNSC_01790	C			A0A1V5WZ40_9BACT	UniRef90_A0A1V5WZ40 Uncharacterized protein n=1 Tax=Parcubacteria group bacterium ADurb.Bin216 TaxID=1852939 RepID=A0A1V5WZ40_9BACT	Parcubacteria group bacterium ADurb.Bin216	FALSE	0.958	125	1.388e-31													0						15	K19370	2	OTHER	1	0	0	0	0	0
MNSC_01800	B			A0A1V5WYY1_9BACT	UniRef90_A0A1V5WYY1 Nudix hydrolase domain-containing protein n=1 Tax=Parcubacteria group bacterium ADurb.Bin216 TaxID=1852939 RepID=A0A1V5WYY1_9BACT	Parcubacteria group bacterium ADurb.Bin216	TRUE	0.98	541	6.407e-172													0	MNSC_01800					10	K03574	6	OTHER	0.576026	0.42242	0.000616	0.000232	0.000239	0.000467
MNSC_01810	C			A0A1V5WYW9_9BACT	UniRef90_A0A1V5WYW9 Glutaredoxin domain-containing protein n=1 Tax=Parcubacteria group bacterium ADurb.Bin216 TaxID=1852939 RepID=A0A1V5WYW9_9BACT	Parcubacteria group bacterium ADurb.Bin216	FALSE	0.962	336	1.137e-102													0	MNSC_01810					21	K03671	3	OTHER	0.764332	0.216332	0.016972	0.000652	0.000361	0.001357		MNSC_01810_1	655811.HMPREF0078_0020	6.53e-05	47	COG0695@1|root,COG0695@2|Bacteria,1VEUW@1239|Firmicutes,24SIW@186801|Clostridia,22HNI@1570339|Peptoniphilaceae	186801|Clostridia	O	Glutaredoxin	-	-
MNSC_01820	C			A0A1V5WZ33_9BACT	UniRef90_A0A1V5WZ33 Uncharacterized protein n=1 Tax=Parcubacteria group bacterium ADurb.Bin216 TaxID=1852939 RepID=A0A1V5WZ33_9BACT	Parcubacteria group bacterium ADurb.Bin216	FALSE	0.965	344	3.268e-105													0	MNSC_01820					18	K07301	3	OTHER	0.581681	0.377102	0.03866	0.000872	0.000574	0.001089
MNSC_01830	B			A0A1V5WYW5_9BACT	UniRef90_A0A1V5WYW5 Metallo-hydrolase n=1 Tax=Parcubacteria group bacterium ADurb.Bin216 TaxID=1852939 RepID=A0A1V5WYW5_9BACT	Parcubacteria group bacterium ADurb.Bin216	TRUE	1	436	1.506e-136								Metallo-beta-lactamase superfamily [PF00753.30]					0	MNSC_01830	K01069	gloB, gloC, HAGH; hydroxyacylglutathione hydrolase [EC:3.1.2.6]	K01069	gloB, gloC, HAGH; hydroxyacylglutathione hydrolase [EC:3.1.2.6]	164			OTHER	1	0	0	0	0	0		MNSC_01830_1	981383.AEWH01000046_gene1340	1.32e-37	137	COG0491@1|root,COG0491@2|Bacteria,1V6FA@1239|Firmicutes,4HHRQ@91061|Bacilli	91061|Bacilli	S	COG0491 Zn-dependent hydrolases, including glyoxylases	yqgX	-
MNSC_01840	C	K00567	methylated-DNA-[protein]-cysteine S-methyltransferase [EC:2.1.1.63]	A0A1V5WZ95_9BACT	UniRef90_A0A1V5WZ95 Bifunctional transcriptional activator/DNA repair enzyme Ada n=1 Tax=Parcubacteria group bacterium ADurb.Bin216 TaxID=1852939 RepID=A0A1V5WZ95_9BACT	Parcubacteria group bacterium ADurb.Bin216	FALSE	0.991	174	4.891e-48								6-O-methylguanine DNA methyltransferase, DNA binding domain [PF01035.23]					0	MNSC_01840	K00567	ogt, MGMT; methylated-DNA-[protein]-cysteine S-methyltransferase [EC:2.1.1.63]	K00567	ogt, MGMT; methylated-DNA-[protein]-cysteine S-methyltransferase [EC:2.1.1.63]	49	K10778	18	OTHER	1	0	0	0	0	0		MNSC_01840_1	1400525.JNIU01000001_gene314	1.69e-22	89.7	COG0350@1|root,COG0350@2|Bacteria,1N2YQ@1224|Proteobacteria,2TQRX@28211|Alphaproteobacteria,4BQ5Z@82117|unclassified Alphaproteobacteria	28211|Alphaproteobacteria	L	6-O-methylguanine DNA methyltransferase, DNA binding domain	ada	-
MNSC_01850	B			A0A1V5WYZ1_9BACT	UniRef90_A0A1V5WYZ1 Uncharacterized protein n=1 Tax=Parcubacteria group bacterium ADurb.Bin216 TaxID=1852939 RepID=A0A1V5WYZ1_9BACT	Parcubacteria group bacterium ADurb.Bin216	TRUE	0.841	964	2.037e-312													0						22	K24220	12	OTHER	1	2e-06	0	0	0	0
MNSC_01860	B			A0A1V5WZ22_9BACT	UniRef90_A0A1V5WZ22 Lipoprotein n=1 Tax=Parcubacteria group bacterium ADurb.Bin216 TaxID=1852939 RepID=A0A1V5WZ22_9BACT	Parcubacteria group bacterium ADurb.Bin216	TRUE	0.954	659	1.755e-211													0						18	K16726	1	OTHER	0.781942	0.193346	0.02288	0.000536	0.000345	0.000957		MNSC_01860_1	1280941.HY2_00480	3.49e-05	51.6	2AIMB@1|root,3193K@2|Bacteria,1Q1PK@1224|Proteobacteria,2V9CU@28211|Alphaproteobacteria,440HC@69657|Hyphomonadaceae	28211|Alphaproteobacteria	-	-	-	-
MNSC_01870	C			A0A1V5WZ12_9BACT	UniRef90_A0A1V5WZ12 DUF1294 domain-containing protein n=1 Tax=Parcubacteria group bacterium ADurb.Bin216 TaxID=1852939 RepID=A0A1V5WZ12_9BACT	Parcubacteria group bacterium ADurb.Bin216	FALSE	0.914	151	2.871e-40								Protein of unknown function (DUF1294) [PF06961.16]					0	MNSC_01870					56			OTHER	1	2e-06	0	0	0	0		MNSC_01870_1	1280668.ATVT01000010_gene2095	9.47e-14	67	COG3326@1|root,COG3326@2|Bacteria,1VEJY@1239|Firmicutes,24QJW@186801|Clostridia,4C0C5@830|Butyrivibrio	186801|Clostridia	S	Protein of unknown function (DUF1294)	-	-
MNSC_01880	C			A0A1V5WZB0_9BACT	UniRef90_A0A1V5WZB0 Uncharacterized protein n=1 Tax=Parcubacteria group bacterium ADurb.Bin216 TaxID=1852939 RepID=A0A1V5WZB0_9BACT	Parcubacteria group bacterium ADurb.Bin216	FALSE	0.985	322	4.209e-98													0						16	K06115	13	OTHER	1	0	0	0	0	0
MNSC_01890	B			A0A1V5WZ52_9BACT	UniRef90_A0A1V5WZ52 Uncharacterized protein n=2 Tax=Parcubacteria group bacterium ADurb.Bin216 TaxID=1852939 RepID=A0A1V5WZ52_9BACT	Parcubacteria group bacterium ADurb.Bin216	TRUE	1	357	3.068e-110													0	MNSC_01890					256			OTHER	1	0	0	0	0	0		MNSC_01890_1	1232410.KI421413_gene633	7.75e-89	263	2AUXR@1|root,2ZBPW@2|Bacteria,1RAID@1224|Proteobacteria,42QWQ@68525|delta/epsilon subdivisions,2WMRI@28221|Deltaproteobacteria,43T93@69541|Desulfuromonadales	28221|Deltaproteobacteria	-	-	-	-
MNSC_01900	C	K03282	large conductance mechanosensitive channel	A0A1V5WC42_9BACT	UniRef90_A0A1V5WC42 Large-conductance mechanosensitive channel n=2 Tax=Parcubacteria group bacterium ADurb.Bin216 TaxID=1852939 RepID=A0A1V5WC42_9BACT	Parcubacteria group bacterium ADurb.Bin216	FALSE	0.924	261	2.099e-77								Large-conductance mechanosensitive channel, MscL [PF01741.21]					0	MNSC_01900	K03282	mscL; large conductance mechanosensitive channel	K03282	mscL; large conductance mechanosensitive channel	135			OTHER	0.994288	0.005433	5.5e-05	3.2e-05	1.8e-05	0.000171		MNSC_01900_1	927704.SELR_27130	8.35e-26	102	COG1970@1|root,COG1970@2|Bacteria,1VA14@1239|Firmicutes,4H4GF@909932|Negativicutes	909932|Negativicutes	M	Channel that opens in response to stretch forces in the membrane lipid bilayer. May participate in the regulation of osmotic pressure changes within the cell	mscL	-
MNSC_01910	B			A0A1V5WYX9_9BACT	UniRef90_A0A1V5WYX9 DUF2993 domain-containing protein n=1 Tax=Parcubacteria group bacterium ADurb.Bin216 TaxID=1852939 RepID=A0A1V5WYX9_9BACT	Parcubacteria group bacterium ADurb.Bin216	TRUE	0.919	458	2.21e-143													0						21	K04613	2	OTHER	0.998488	0.001493	1.7e-05	5e-06	3e-06	3e-05		MNSC_01910_1	255470.cbdbA1074	1.06e-31	123	29B55@1|root,2ZY3K@2|Bacteria,2GAYB@200795|Chloroflexi,34DK2@301297|Dehalococcoidia	301297|Dehalococcoidia	-	-	-	-
MNSC_01920	B			A0A1V5WEL0_9BACT	UniRef90_A0A1V5WEL0 Aspartate aminotransferase n=1 Tax=Parcubacteria group bacterium ADurb.Bin216 TaxID=1852939 RepID=A0A1V5WEL0_9BACT	Parcubacteria group bacterium ADurb.Bin216	TRUE	0.973	619	3.681e-197								Aminotransferase class I and II [PF00155.24]					0	MNSC_01920	K00812	aspB; aspartate aminotransferase [EC:2.6.1.1]	K00812	aspB; aspartate aminotransferase [EC:2.6.1.1]	171			OTHER	1	1.5e-05	2e-06	0	0	0		MNSC_01920_1	86416.Clopa_2608	1.41e-35	140	COG0436@1|root,COG0436@2|Bacteria,1TP0J@1239|Firmicutes,247NQ@186801|Clostridia,36DUZ@31979|Clostridiaceae	186801|Clostridia	E	Aminotransferase	aspB	-
MNSC_01930	C			A0A1V5WYA1_9BACT	UniRef90_A0A1V5WYA1 Type II secretion system protein G n=1 Tax=Parcubacteria group bacterium ADurb.Bin216 TaxID=1852939 RepID=A0A1V5WYA1_9BACT	Parcubacteria group bacterium ADurb.Bin216	FALSE	0.841	785	1.231e-252								Sulfatase-modifying factor enzyme 1 [PF03781.19]					0	MNSC_01930					106			PILIN	0.052579	0.000118	1.1e-05	1e-06	1e-06	0.947294	CS pos: 11-12. Pr: 0.6583	MNSC_01930_1	264462.Bd2343	2.07e-14	84.3	COG1262@1|root,COG5184@1|root,COG1262@2|Bacteria,COG5184@2|Bacteria	2|Bacteria	DZ	guanyl-nucleotide exchange factor activity	-	-
MNSC_01940	C			A0A1V5WZ38_9BACT	UniRef90_A0A1V5WZ38 Uncharacterized protein n=1 Tax=Parcubacteria group bacterium ADurb.Bin216 TaxID=1852939 RepID=A0A1V5WZ38_9BACT	Parcubacteria group bacterium ADurb.Bin216	FALSE	0.94	188	1.38e-52								23S rRNA-intervening sequence protein [PF05635.14]					0	MNSC_01940								OTHER	1	0	0	0	0	0		MNSC_01940_1	411902.CLOBOL_03865	9.35e-05	45.8	2DMHJ@1|root,32RM0@2|Bacteria,1VBZA@1239|Firmicutes,24P2Z@186801|Clostridia,223G3@1506553|Lachnoclostridium	186801|Clostridia	J	23S rRNA-intervening sequence protein	-	-
MNSC_01950	B	K15986	manganese-dependent inorganic pyrophosphatase [EC:3.6.1.1]	A0A1V5WZA4_9BACT	UniRef90_A0A1V5WZA4 inorganic diphosphatase n=1 Tax=Parcubacteria group bacterium ADurb.Bin216 TaxID=1852939 RepID=A0A1V5WZA4_9BACT	Parcubacteria group bacterium ADurb.Bin216	TRUE	0.899	575	8.921e-183								DHH family [PF01368.23]; DHHA2 domain [PF02833.17]					0	MNSC_01950	K15986	ppaC; manganese-dependent inorganic pyrophosphatase [EC:3.6.1.1]	K15986	ppaC; manganese-dependent inorganic pyrophosphatase [EC:3.6.1.1]	239			OTHER	1	0	0	0	0	0		MNSC_01950_1	565033.GACE_1042	3.29e-78	247	COG1227@1|root,arCOG01567@2157|Archaea,2XVM8@28890|Euryarchaeota,246N1@183980|Archaeoglobi	183980|Archaeoglobi	C	Inorganic pyrophosphatase	ppaC	-
MNSC_01960	B			A0A1V5WZ36_9BACT	UniRef90_A0A1V5WZ36 Beta propeller domain protein n=1 Tax=Parcubacteria group bacterium ADurb.Bin216 TaxID=1852939 RepID=A0A1V5WZ36_9BACT	Parcubacteria group bacterium ADurb.Bin216	TRUE	0.921	1379	0								Beta propeller domain [PF09826.12]					0	MNSC_01960			K14475	ICP; inhibitor of cysteine peptidase	334			SP	0.000209	0.999162	0.000182	0.000143	0.000137	0.00013	CS pos: 25-26. Pr: 0.9684	MNSC_01960_1	224325.AF_0817	6.62e-146	446	COG1948@1|root,arCOG02284@2157|Archaea,2XT7B@28890|Euryarchaeota,245S0@183980|Archaeoglobi	183980|Archaeoglobi	L	Beta propeller domain	-	-
MNSC_01970	C			A0A1V5WZG5_9BACT	UniRef90_A0A1V5WZG5 TrbC/VIRB2 family protein n=1 Tax=Parcubacteria group bacterium ADurb.Bin216 TaxID=1852939 RepID=A0A1V5WZG5_9BACT	Parcubacteria group bacterium ADurb.Bin216	FALSE	0.831	189	8.091e-53													0						16	K04561	4	SP	0.169584	0.827051	0.001315	0.00091	0.000453	0.000687	CS pos: 19-20. Pr: 0.8634
MNSC_01980	C			A0A1V5WZ64_9BACT	UniRef90_A0A1V5WZ64 DUF2975 domain-containing protein n=1 Tax=Parcubacteria group bacterium ADurb.Bin216 TaxID=1852939 RepID=A0A1V5WZ64_9BACT	Parcubacteria group bacterium ADurb.Bin216	FALSE	0.834	324	5.445e-98													0						18	K15582	2	OTHER	1	1e-06	0	0	0	0
MNSC_01990	B	K07301	cation:H+ antiporter	A0A1V5WZ94_9BACT	UniRef90_A0A1V5WZ94 Inner membrane protein YrbG n=1 Tax=Parcubacteria group bacterium ADurb.Bin216 TaxID=1852939 RepID=A0A1V5WZ94_9BACT	Parcubacteria group bacterium ADurb.Bin216	TRUE	0.863	571	4.984e-181								Sodium/calcium exchanger protein [PF01699.27]					0	MNSC_01990	K07301	yrbG; cation:H+ antiporter	K07301	yrbG; cation:H+ antiporter	311			OTHER	1	0	0	0	0	0		MNSC_01990_1	1191523.MROS_1050	3.1e-103	312	COG0530@1|root,COG0530@2|Bacteria	2|Bacteria	P	calcium, potassium:sodium antiporter activity	ecm27	-
MNSC_02000	C			A0A1V5WZ80_9BACT	UniRef90_A0A1V5WZ80 LTXXQ motif protein n=1 Tax=Parcubacteria group bacterium ADurb.Bin216 TaxID=1852939 RepID=A0A1V5WZ80_9BACT	Parcubacteria group bacterium ADurb.Bin216	FALSE	0.906	329	3.733e-100													0	MNSC_02000					19	K25059	3	SP	0.000247	0.999099	0.000176	0.000167	0.00015	0.000138	CS pos: 26-27. Pr: 0.9766
MNSC_02010	B	K03088	RNA polymerase sigma-70 factor, ECF subfamily	A0A1V5WZH9_9BACT	UniRef90_A0A1V5WZH9 RNA polymerase sigma factor n=1 Tax=Parcubacteria group bacterium ADurb.Bin216 TaxID=1852939 RepID=A0A1V5WZH9_9BACT	Parcubacteria group bacterium ADurb.Bin216	TRUE	0.923	365	2.461e-112								Sigma-70 region 2 [PF04542.17]; Sigma-70, region 4 [PF08281.15]; Sigma-70, region 4 [PF04545.19]					0	MNSC_02010	K03088	rpoE; RNA polymerase sigma-70 factor, ECF subfamily	K03088	rpoE; RNA polymerase sigma-70 factor, ECF subfamily	88			OTHER	1	0	0	0	0	0		MNSC_02010_1	194439.CT0502	6.09e-36	131	COG1595@1|root,COG1595@2|Bacteria	2|Bacteria	K	DNA-templated transcription, initiation	-	-
MNSC_02020	B			A0A1V5WZC2_9BACT	UniRef90_A0A1V5WZC2 Uncharacterized protein n=1 Tax=Parcubacteria group bacterium ADurb.Bin216 TaxID=1852939 RepID=A0A1V5WZC2_9BACT	Parcubacteria group bacterium ADurb.Bin216	TRUE	0.91	564	3.805e-179													0						16	K08867	3	OTHER	1	1.1e-05	0	0	0	0
MNSC_02030	B	K16052	MscS family membrane protein	A0A1V5WZ58_9BACT	UniRef90_A0A1V5WZ58 Small-conductance mechanosensitive channel n=1 Tax=Parcubacteria group bacterium ADurb.Bin216 TaxID=1852939 RepID=A0A1V5WZ58_9BACT	Parcubacteria group bacterium ADurb.Bin216	TRUE	0.909	644	8.344e-206								Mechanosensitive ion channel [PF00924.21]					0	MNSC_02030			K16052	ynaI, mscMJ; MscS family membrane protein	136			OTHER	1	0	0	0	0	0		MNSC_02030_1	1541960.KQ78_00499	6.53e-26	112	COG0668@1|root,COG0668@2|Bacteria,3WUK7@544448|Tenericutes	544448|Tenericutes	M	Mechanosensitive ion channel	-	-
MNSC_02040	B			A0A1V5WZ48_9BACT	UniRef90_A0A1V5WZ48 Matrixin n=1 Tax=Parcubacteria group bacterium ADurb.Bin216 TaxID=1852939 RepID=A0A1V5WZ48_9BACT	Parcubacteria group bacterium ADurb.Bin216	TRUE	0.953	637	6.638e-204	MER0825326	M10A	MER0825326 - subfamily M10A unassigned peptidases () [M10.UPA]#M10A#{peptidase unit: 119-170}~source K1YJJ9~	FALSE	0.587	60	3.401e-08	Matrixin [PF00413.27]					0	MNSC_02040					123			SP	0.000288	0.999128	0.00016	0.000135	0.000134	0.000139	CS pos: 21-22. Pr: 0.9257	MNSC_02040_1	1279019.ARQK01000050_gene1304	1.19e-14	81.3	2E6I3@1|root,30DXB@2|Bacteria,1RFPS@1224|Proteobacteria,1T1CD@1236|Gammaproteobacteria,1X1ID@135613|Chromatiales	135613|Chromatiales	S	Matrixin	-	-
MNSC_02050	B			A0A1V5WZB4_9BACT	UniRef90_A0A1V5WZB4 5-methylthioadenosine/S-adenosylhomocysteine deaminase n=1 Tax=Parcubacteria group bacterium ADurb.Bin216 TaxID=1852939 RepID=A0A1V5WZB4_9BACT	Parcubacteria group bacterium ADurb.Bin216	TRUE	0.951	663	8.644e-213	MER0107752	M38	MER0107752 - family M38 non-peptidase homologues (Thermodesulfovibrio yellowstonii) [M38.UNW]#M38#{peptidase unit: 27-375}~source ACI20804~	FALSE	0.453	245	1.998e-70	Amidohydrolase family [PF01979.23]					0	MNSC_02050	K12960	mtaD; 5-methylthioadenosine/S-adenosylhomocysteine deaminase [EC:3.5.4.31 3.5.4.28]	K12960	mtaD; 5-methylthioadenosine/S-adenosylhomocysteine deaminase [EC:3.5.4.31 3.5.4.28]	211			OTHER	1	0	0	0	0	0		MNSC_02050_1	908338.HMPREF9286_1519	6.48e-51	181	COG0402@1|root,COG0402@2|Bacteria,1TP43@1239|Firmicutes,248IX@186801|Clostridia,22GH5@1570339|Peptoniphilaceae	186801|Clostridia	F	Catalyzes the deamination of 5-methylthioadenosine and S-adenosyl-L-homocysteine into 5-methylthioinosine and S-inosyl-L- homocysteine, respectively. Is also able to deaminate adenosine	mtaD	GO:0003674,GO:0003824,GO:0016787,GO:0016810,GO:0016814,GO:0019239,GO:0050270
MNSC_02060	B			A0A1V5WZ71_9BACT	UniRef90_A0A1V5WZ71 Na(+)/H(+) antiporter ApNhaP n=1 Tax=Parcubacteria group bacterium ADurb.Bin216 TaxID=1852939 RepID=A0A1V5WZ71_9BACT	Parcubacteria group bacterium ADurb.Bin216	TRUE	0.901	824	1.873e-266								Sodium/hydrogen exchanger family [PF00999.24]					0	MNSC_02060	K03316	nhaP, nhaS1, nhaS2; Na+:H+ antiporter	K03316	nhaP, nhaS1, nhaS2; Na+:H+ antiporter	273			OTHER	1	0	0	0	0	0		MNSC_02060_1	700598.Niako_4920	1.71e-12	77.8	COG0025@1|root,COG0025@2|Bacteria,4NFHG@976|Bacteroidetes,1IQTM@117747|Sphingobacteriia	976|Bacteroidetes	P	Na H antiporter	-	-
MNSC_02070	B			A0A1V5WZD2_9BACT	UniRef90_A0A1V5WZD2 Uncharacterized protein n=1 Tax=Parcubacteria group bacterium ADurb.Bin216 TaxID=1852939 RepID=A0A1V5WZD2_9BACT	Parcubacteria group bacterium ADurb.Bin216	TRUE	0.986	2693	0													0	MNSC_02070					65			OTHER	0.847737	0.138547	0.004312	0.001251	0.000606	0.007553		MNSC_02070_1	509191.AEDB02000072_gene2048	1.37e-06	61.6	2E3R1@1|root,32RU8@2|Bacteria,1VQQB@1239|Firmicutes,24V2U@186801|Clostridia,3WN4P@541000|Ruminococcaceae	186801|Clostridia	S	Anti-sigma factor N-terminus	-	-
MNSC_02080	B			A0A1V5WZ31_9BACT	UniRef90_A0A1V5WZ31 Alkaline phosphatase synthesis sensor protein PhoR n=1 Tax=Parcubacteria group bacterium ADurb.Bin216 TaxID=1852939 RepID=A0A1V5WZ31_9BACT	Parcubacteria group bacterium ADurb.Bin216	TRUE	0.938	906	1.826e-294								Histidine kinase-, DNA gyrase B-, and HSP90-like ATPase [PF02518.29]; His Kinase A (phospho-acceptor) domain [PF00512.28]					0	MNSC_02080					93	K07636	29	OTHER	0.895762	0.001568	0.001817	1.3e-05	8e-06	0.100852		MNSC_02080_1	316274.Haur_4061	7.63e-39	158	COG2203@1|root,COG5002@1|root,COG2203@2|Bacteria,COG5002@2|Bacteria,2G8PA@200795|Chloroflexi,376UG@32061|Chloroflexia	32061|Chloroflexia	T	His Kinase A (phosphoacceptor) domain	-	-
MNSC_02090	B			A0A1V5WZ42_9BACT	UniRef90_A0A1V5WZ42 Uncharacterized protein n=1 Tax=Parcubacteria group bacterium ADurb.Bin216 TaxID=1852939 RepID=A0A1V5WZ42_9BACT	Parcubacteria group bacterium ADurb.Bin216	TRUE	0.955	1082	0													0						15	K10401	11	OTHER	1	0	0	0	0	0
MNSC_02100	B			A0A1V5WZ10_9BACT	UniRef90_A0A1V5WZ10 C4-dicarboxylate transport sensor protein DctB n=1 Tax=Parcubacteria group bacterium ADurb.Bin216 TaxID=1852939 RepID=A0A1V5WZ10_9BACT	Parcubacteria group bacterium ADurb.Bin216	TRUE	0.916	902	1.272e-292								Histidine kinase-, DNA gyrase B-, and HSP90-like ATPase [PF02518.29]; GHKL domain [PF14501.9]; Histidine kinase-, DNA gyrase B-, and HSP90-like ATPase [PF13589.9]					0	MNSC_02100					67	K02482	16	OTHER	1	3e-06	0	0	0	0		MNSC_02100_1	522772.Dacet_0903	1.1e-14	85.1	COG4191@1|root,COG5000@1|root,COG4191@2|Bacteria,COG5000@2|Bacteria	2|Bacteria	T	phosphorelay sensor kinase activity	-	-
MNSC_02110	B			A0A1V5WZB3_9BACT	UniRef90_A0A1V5WZB3 Response regulator ArlR n=1 Tax=Parcubacteria group bacterium ADurb.Bin216 TaxID=1852939 RepID=A0A1V5WZB3_9BACT	Parcubacteria group bacterium ADurb.Bin216	TRUE	0.966	449	7.444e-141								Response regulator receiver domain [PF00072.27]; Transcriptional regulatory protein, C terminal [PF00486.31]					0	MNSC_02110	K07665	cusR, copR, silR; two-component system, OmpR family, copper resistance phosphate regulon response regulator CusR	K07665	cusR, copR, silR; two-component system, OmpR family, copper resistance phosphate regulon response regulator CusR	69			OTHER	1	0	0	0	0	0		MNSC_02110_1	1267534.KB906758_gene2256	1.21e-47	163	COG0745@1|root,COG0745@2|Bacteria,3Y522@57723|Acidobacteria,2JKQX@204432|Acidobacteriia	204432|Acidobacteriia	KT	Transcriptional regulatory protein, C terminal	-	-
MNSC_02120	B	K09807	uncharacterized protein	A0A1V5WYY4_9BACT	UniRef90_A0A1V5WYY4 26 kDa periplasmic immunogenic protein n=1 Tax=Parcubacteria group bacterium ADurb.Bin216 TaxID=1852939 RepID=A0A1V5WYY4_9BACT	Parcubacteria group bacterium ADurb.Bin216	TRUE	0.906	473	1.774e-148								Protein of unknown function (DUF541) [PF04402.17]					0	MNSC_02120	K09807	K09807; uncharacterized protein	K09807	K09807; uncharacterized protein	118			OTHER	0.979627	0.019332	0.000224	8.5e-05	5.2e-05	0.000701		MNSC_02120_1	991905.SL003B_1273	4.91e-26	109	COG2968@1|root,COG2968@2|Bacteria,1RH7T@1224|Proteobacteria,2U981@28211|Alphaproteobacteria,4BS7M@82117|unclassified Alphaproteobacteria	28211|Alphaproteobacteria	S	Protein of unknown function (DUF541)	omp28	GO:0005575,GO:0005623,GO:0042597,GO:0044464
MNSC_02130	C			A0A101G415_9BACT	UniRef90_A0A101G415 Uncharacterized protein n=1 Tax=Parcubacteria bacterium 33_209 TaxID=1635290 RepID=A0A101G415_9BACT	Parcubacteria bacterium 33_209	FALSE	0.376	73	3.389e-12													0						13	K25646	3	OTHER	0.99993	8.7e-05	0	0	0	0
MNSC_02140	B	K03088	RNA polymerase sigma-70 factor, ECF subfamily	A0A1V5WVR6_9BACT	UniRef90_A0A1V5WVR6 RNA polymerase sigma factor YlaC n=1 Tax=Parcubacteria group bacterium ADurb.Bin216 TaxID=1852939 RepID=A0A1V5WVR6_9BACT	Parcubacteria group bacterium ADurb.Bin216	TRUE	0.942	377	1.531e-116								ECF sigma factor [PF07638.14]; Sigma-70 region 2 [PF04542.17]; Sigma-70, region 4 [PF08281.15]; Sigma-70, region 4 [PF04545.19]					0	MNSC_02140	K03088	rpoE; RNA polymerase sigma-70 factor, ECF subfamily			73	K03088	19	OTHER	1	0	0	0	0	0		MNSC_02140_1	1237149.C900_02052	2.83e-23	99	COG1595@1|root,COG1595@2|Bacteria,4NMYQ@976|Bacteroidetes,47PII@768503|Cytophagia	976|Bacteroidetes	K	TIGRFAM RNA polymerase sigma factor, sigma-70 family	-	-
MNSC_02150	B	K03630	DNA repair protein RadC	A0A1V5WVJ4_9BACT	UniRef90_A0A1V5WVJ4 MPN domain-containing protein n=1 Tax=Parcubacteria group bacterium ADurb.Bin216 TaxID=1852939 RepID=A0A1V5WVJ4_9BACT	Parcubacteria group bacterium ADurb.Bin216	TRUE	0.95	503	1.048e-158								RadC-like JAB domain [PF04002.18]; UPF0758 N-terminal [PF20582.1]					0	MNSC_02150	K03630	radC; DNA repair protein RadC	K03630	radC; DNA repair protein RadC	172			OTHER	1	0	0	0	0	0		MNSC_02150_1	500635.MITSMUL_04800	5.38e-45	157	COG2003@1|root,COG2003@2|Bacteria,1TQ3K@1239|Firmicutes,4H2DZ@909932|Negativicutes	909932|Negativicutes	E	Belongs to the UPF0758 family	radC	-
MNSC_02160	B			A0A1V5WVG7_9BACT	UniRef90_A0A1V5WVG7 FG-GAP repeat protein n=1 Tax=Parcubacteria group bacterium ADurb.Bin216 TaxID=1852939 RepID=A0A1V5WVG7_9BACT	Parcubacteria group bacterium ADurb.Bin216	TRUE	0.934	357	1.825e-109													0						32	K03737	1	OTHER	0.999996	1.6e-05	0	0	0	0		MNSC_02160_1	472759.Nhal_1552	8.57e-06	53.1	2C578@1|root,32RF7@2|Bacteria,1NCG3@1224|Proteobacteria,1STJE@1236|Gammaproteobacteria	1236|Gammaproteobacteria	S	Immunoglobulin-like domain of bacterial spore germination	-	-
MNSC_02170	C			A0A1V5X1Y3_9BACT	UniRef90_A0A1V5X1Y3 Formylglycine-generating sulfatase enzyme n=1 Tax=Parcubacteria group bacterium ADurb.Bin216 TaxID=1852939 RepID=A0A1V5X1Y3_9BACT	Parcubacteria group bacterium ADurb.Bin216	FALSE	0.821	863	2.632e-278								Sulfatase-modifying factor enzyme 1 [PF03781.19]					0	MNSC_02170					113			PILIN	0.034152	2.3e-05	1.6e-05	1e-06	0	0.965817	CS pos: 7-8. Pr: 0.6979	MNSC_02170_1	484770.UFO1_2245	3.2e-05	52	COG4968@1|root,COG4968@2|Bacteria	2|Bacteria	NU	Prokaryotic N-terminal methylation motif	gspG	-
MNSC_02180	B	K00873	pyruvate kinase [EC:2.7.1.40]	A0A1V5WVU2_9BACT	UniRef90_A0A1V5WVU2 Pyruvate kinase n=1 Tax=Parcubacteria group bacterium ADurb.Bin216 TaxID=1852939 RepID=A0A1V5WVU2_9BACT	Parcubacteria group bacterium ADurb.Bin216	TRUE	0.947	680	2.465e-218								Pyruvate kinase, barrel domain [PF00224.24]					0	MNSC_02180	K00873	PK, pyk; pyruvate kinase [EC:2.7.1.40]	K00873	PK, pyk; pyruvate kinase [EC:2.7.1.40]	290			OTHER	1	0	0	0	0	0		MNSC_02180_1	938288.HG326224_gene1517	3.15e-85	275	COG0469@1|root,COG0469@2|Bacteria,1TPGG@1239|Firmicutes,2489V@186801|Clostridia,267SX@186813|unclassified Clostridiales	186801|Clostridia	G	Pyruvate kinase, barrel domain	pyk	-
MNSC_02190	C			A0A1V5WVI4_9BACT	UniRef90_A0A1V5WVI4 Macrolide export protein MacA n=1 Tax=Parcubacteria group bacterium ADurb.Bin216 TaxID=1852939 RepID=A0A1V5WVI4_9BACT	Parcubacteria group bacterium ADurb.Bin216	FALSE	0.835	188	7.885e-52								Biotin-lipoyl like [PF13533.9]; Barrel-sandwich domain of CusB or HlyD membrane-fusion [PF16576.8]					0	MNSC_02190			K02005	ABC.CD.TX; HlyD family secretion protein	27			OTHER	0.745612	0.160887	0.091946	0.000619	0.000272	0.000662		MNSC_02190_1	1380346.JNIH01000022_gene4007	1.08e-08	60.5	COG0845@1|root,COG0845@2|Bacteria,2H154@201174|Actinobacteria	201174|Actinobacteria	M	Efflux transporter, RND family, MFP subunit	-	-
MNSC_02200	B			A0A1V5WYJ2_9BACT	UniRef90_A0A1V5WYJ2 Efflux system component YknX n=1 Tax=Parcubacteria group bacterium ADurb.Bin216 TaxID=1852939 RepID=A0A1V5WYJ2_9BACT	Parcubacteria group bacterium ADurb.Bin216	TRUE	0.816	577	1.273e-182								Barrel-sandwich domain of CusB or HlyD membrane-fusion [PF16576.8]; HlyD family secretion protein [PF13437.9]; Cation efflux system protein CusB domain 1 [PF00529.23]					0	MNSC_02200			K02005	ABC.CD.TX; HlyD family secretion protein	109			OTHER	1	1e-06	0	0	0	0		MNSC_02200_1	345219.Bcoa_0661	4.09e-14	80.1	COG0845@1|root,COG0845@2|Bacteria,1TT2M@1239|Firmicutes,4HG99@91061|Bacilli,1ZBQA@1386|Bacillus	91061|Bacilli	M	Belongs to the membrane fusion protein (MFP) (TC 8.A.1) family	-	-
MNSC_02210	B	K02003	putative ABC transport system ATP-binding protein	A0A1V5WY71_9BACT	UniRef90_A0A1V5WY71 Macrolide export ATP-binding/permease protein MacB n=1 Tax=Parcubacteria group bacterium ADurb.Bin216 TaxID=1852939 RepID=A0A1V5WY71_9BACT	Parcubacteria group bacterium ADurb.Bin216	TRUE	0.929	446	1.856e-139								ABC transporter [PF00005.30]; RecF/RecN/SMC N terminal domain [PF02463.22]					0	MNSC_02210	K02003	ABC.CD.A; putative ABC transport system ATP-binding protein	K02003	ABC.CD.A; putative ABC transport system ATP-binding protein	269			OTHER	1	0	0	0	0	0		MNSC_02210_1	1200792.AKYF01000013_gene4109	2.62e-79	244	COG1136@1|root,COG1136@2|Bacteria,1TPBJ@1239|Firmicutes,4HBMF@91061|Bacilli,26R6I@186822|Paenibacillaceae	91061|Bacilli	V	ABC transporter	-	-
MNSC_02220	B	K02004	putative ABC transport system permease protein	A0A1V5WYD5_9BACT	UniRef90_A0A1V5WYD5 Macrolide export ATP-binding/permease protein MacB n=1 Tax=Parcubacteria group bacterium ADurb.Bin216 TaxID=1852939 RepID=A0A1V5WYD5_9BACT	Parcubacteria group bacterium ADurb.Bin216	TRUE	0.88	747	3.976e-240								MacB-like periplasmic core domain [PF12704.10]; FtsX-like permease family [PF02687.24]					0	MNSC_02220	K02004	ABC.CD.P; putative ABC transport system permease protein	K02004	ABC.CD.P; putative ABC transport system permease protein	371			OTHER	0.961175	0.002673	0.000265	1.7e-05	1.1e-05	0.035885		MNSC_02220_1	1200557.JHWV01000002_gene168	1.9e-98	306	COG0577@1|root,COG0577@2|Bacteria,1TPUU@1239|Firmicutes,4H2H6@909932|Negativicutes	909932|Negativicutes	V	Efflux ABC transporter permease protein	-	-
MNSC_02230	C			A0A1V5WY66_9BACT	UniRef90_A0A1V5WY66 DUF5666 domain-containing protein n=1 Tax=Parcubacteria group bacterium ADurb.Bin216 TaxID=1852939 RepID=A0A1V5WY66_9BACT	Parcubacteria group bacterium ADurb.Bin216	FALSE	0.874	276	2.914e-82													0						19	K25057	2	OTHER	0.838976	0.144184	0.013821	0.000429	0.000276	0.00232		MNSC_02230_1	40571.JOEA01000005_gene4078	1.47e-05	50.1	2DR37@1|root,339ZB@2|Bacteria,2ISNH@201174|Actinobacteria,4E5TP@85010|Pseudonocardiales	201174|Actinobacteria	-	-	-	-
MNSC_02240	B			A0A1V5WY79_9BACT	UniRef90_A0A1V5WY79 Uncharacterized protein n=1 Tax=Parcubacteria group bacterium ADurb.Bin216 TaxID=1852939 RepID=A0A1V5WY79_9BACT	Parcubacteria group bacterium ADurb.Bin216	TRUE	0.906	496	4.886e-156													0						19	K07163	2	OTHER	1	2.9e-05	0	0	0	0
MNSC_02250	C	K13993	HSP20 family protein	A0A1V5WYF0_9BACT	UniRef90_A0A1V5WYF0 18 kDa heat shock protein n=1 Tax=Parcubacteria group bacterium ADurb.Bin216 TaxID=1852939 RepID=A0A1V5WYF0_9BACT	Parcubacteria group bacterium ADurb.Bin216	FALSE	0.839	321	4.108e-97								Hsp20/alpha crystallin family [PF00011.24]					0	MNSC_02250	K13993	HSP20; HSP20 family protein	K13993	HSP20; HSP20 family protein	79			OTHER	0.998264	0.001558	0.000121	9e-06	4e-06	5.9e-05		MNSC_02250_1	866546.EPY51572	4.66e-06	52	COG0071@1|root,KOG0710@2759|Eukaryota,3A9Y1@33154|Opisthokonta,3P772@4751|Fungi,3QZTG@4890|Ascomycota,3MEHA@451866|Taphrinomycotina	4751|Fungi	O	Belongs to the small heat shock protein (HSP20) family	-	GO:0003674,GO:0005488,GO:0005515,GO:0005575,GO:0005622,GO:0005623,GO:0005634,GO:0005737,GO:0006457,GO:0006950,GO:0006986,GO:0008150,GO:0009266,GO:0009408,GO:0009628,GO:0009987,GO:0010033,GO:0033554,GO:0034605,GO:0034620,GO:0035966,GO:0035967,GO:0042221,GO:0042802,GO:0043226,GO:0043227,GO:0043229,GO:0043231,GO:0044424,GO:0044464,GO:0050896,GO:0051082,GO:0051716,GO:0051788,GO:0061077,GO:0070887,GO:…
MNSC_02260	B	K24131	protease PrsW [EC:3.4.-.-]	A0A1V5WYJ9_9BACT	UniRef90_A0A1V5WYJ9 Protease PrsW n=1 Tax=Parcubacteria group bacterium ADurb.Bin216 TaxID=1852939 RepID=A0A1V5WYJ9_9BACT	Parcubacteria group bacterium ADurb.Bin216	TRUE	0.878	445	5.144e-139	MER0940878	M82	MER0940878 - family M82 unassigned peptidases () [M82.UPW]#M82#{peptidase unit: 20-162}~source K1ZPP0~	FALSE	0.32	76	6.772e-14	PrsW family intramembrane metalloprotease [PF13367.9]					0	MNSC_02260	K24131	prsW; protease PrsW [EC:3.4.-.-]	K24131	prsW; protease PrsW [EC:3.4.-.-]	78			OTHER	1	0	0	0	0	0		MNSC_02260_1	574087.Acear_2061	6.14e-20	92.4	COG2339@1|root,COG2339@2|Bacteria,1UZGQ@1239|Firmicutes,24D4U@186801|Clostridia,3WBU4@53433|Halanaerobiales	186801|Clostridia	S	Protease prsW family	prsW	-
MNSC_02270	B			A0A1V5WY96_9BACT	UniRef90_A0A1V5WY96 tRNA N6-adenosine threonylcarbamoyltransferase n=1 Tax=Parcubacteria group bacterium ADurb.Bin216 TaxID=1852939 RepID=A0A1V5WY96_9BACT	Parcubacteria group bacterium ADurb.Bin216	TRUE	0.877	696	5.318e-223								tRNA N6-adenosine threonylcarbamoyltransferase [PF00814.28]					0	MNSC_02270	K25706	tsaD; tRNA N6-adenosine threonylcarbamoyltransferase [EC:2.3.1.234]	K25706	tsaD; tRNA N6-adenosine threonylcarbamoyltransferase [EC:2.3.1.234]	195			OTHER	1	1e-06	0	0	0	0		MNSC_02270_1	398767.Glov_2314	5.06e-72	235	COG0533@1|root,COG0533@2|Bacteria,1MU6S@1224|Proteobacteria,42MHX@68525|delta/epsilon subdivisions,2WIKS@28221|Deltaproteobacteria	28221|Deltaproteobacteria	J	Required for the formation of a threonylcarbamoyl group on adenosine at position 37 (t(6)A37) in tRNAs that read codons beginning with adenine. Is involved in the transfer of the threonylcarbamoyl moiety of threonylcarbamoyl-AMP (TC-AMP) to the N6 group of A37, together with TsaE and TsaB. TsaD likely plays a direct catalytic role in this reaction	tsaD	GO:0000408,GO:0002949,GO:0005575,GO:0005622,GO:0005623,GO:0006139,GO:0006396,GO:0006399,GO:0006400,GO:0006725,GO:0006807,GO:0008033,GO:0008150,GO:0008152,GO:0009451,GO:0009987,GO:0010467,GO:0016070,GO:0032991,GO:0034470,GO:0034641,GO:0034660,GO:0043170,GO:0043412,GO:0044237,GO:0044238,GO:0044424,GO:0044464,GO:0046483,GO:0070525,GO:0071704,GO:0090304,GO:1901360
MNSC_02280	B			A0A1V5WYB5_9BACT	UniRef90_A0A1V5WYB5 Uncharacterized protein n=1 Tax=Parcubacteria group bacterium ADurb.Bin216 TaxID=1852939 RepID=A0A1V5WYB5_9BACT	Parcubacteria group bacterium ADurb.Bin216	TRUE	0.878	1501	0													0						56	K21449	3	PILIN	0.000754	6e-06	4e-06	0	0	0.999233	CS pos: 5-6. Pr: 0.7348	MNSC_02280_1	316067.Geob_2650	0.000174	51.6	COG2165@1|root,COG2165@2|Bacteria,1N1QJ@1224|Proteobacteria,42TXR@68525|delta/epsilon subdivisions,2WQP0@28221|Deltaproteobacteria,43SPZ@69541|Desulfuromonadales	28221|Deltaproteobacteria	U	Prokaryotic N-terminal methylation motif	-	-
MNSC_02290	C			A0A5E4JGZ1_UNCAX	UniRef90_A0A5E4JGZ1 Uncharacterized protein n=1 Tax=Uncultured archaeon TaxID=115547 RepID=A0A5E4JGZ1_UNCAX	Uncultured archaeon	FALSE	0.237	159	4.736e-35													0						73	K21449	4	SP	0.000211	0.999213	0.000138	0.000147	0.000134	0.00013	CS pos: 22-23. Pr: 0.9809
MNSC_02300	C			A0A1V5WYP8_9BACT	UniRef90_A0A1V5WYP8 Uncharacterized protein n=1 Tax=Parcubacteria group bacterium ADurb.Bin216 TaxID=1852939 RepID=A0A1V5WYP8_9BACT	Parcubacteria group bacterium ADurb.Bin216	FALSE	0.615	631	8.54e-189								Concanavalin A-like lectin/glucanases superfamily [PF13385.9]; Sulfatase-modifying factor enzyme 1 [PF03781.19]					0	MNSC_02300					82	K20276	8	PILIN	0.005608	2.7e-05	1.7e-05	1e-06	0	0.994355	CS pos: 4-5. Pr: 0.7248	MNSC_02300_1	1209989.TepiRe1_0812	2.98e-06	60.8	COG3250@1|root,COG3250@2|Bacteria,1TPDC@1239|Firmicutes,248H7@186801|Clostridia,42FW8@68295|Thermoanaerobacterales	186801|Clostridia	G	glycoside hydrolase family 2 immunoglobulin domain protein beta-sandwich	lacZ	-
MNSC_02310	B			A0A1V5WXD3_9BACT	UniRef90_A0A1V5WXD3 Glyco_trans_2-like domain-containing protein n=1 Tax=Parcubacteria group bacterium ADurb.Bin216 TaxID=1852939 RepID=A0A1V5WXD3_9BACT	Parcubacteria group bacterium ADurb.Bin216	TRUE	0.977	1091	0													0	MNSC_02310					335			OTHER	0.999984	3.8e-05	0	0	0	0		MNSC_02310_1	6238.CBG17510	9.66e-17	92	28PXH@1|root,2QWK1@2759|Eukaryota,39JK5@33154|Opisthokonta,3CFH2@33208|Metazoa,3DWX6@33213|Bilateria,40I0Q@6231|Nematoda,1M19G@119089|Chromadorea,40SUR@6236|Rhabditida	33208|Metazoa	-	-	-	-
MNSC_02320	C			A0A1V5WYA1_9BACT	UniRef90_A0A1V5WYA1 Type II secretion system protein G n=1 Tax=Parcubacteria group bacterium ADurb.Bin216 TaxID=1852939 RepID=A0A1V5WYA1_9BACT	Parcubacteria group bacterium ADurb.Bin216	FALSE	0.644	168	2.357e-40								Domain of unknown function (DUF2341) [PF10102.12]					0	MNSC_02320					80	K20276	9	PILIN	0.00388	2.6e-05	8e-06	1e-06	0	0.996094	CS pos: 5-6. Pr: 0.7363	MNSC_02320_1	1382359.JIAL01000001_gene923	4.86e-21	104	COG3170@1|root,COG4409@1|root,COG5306@1|root,COG3170@2|Bacteria,COG4409@2|Bacteria,COG5306@2|Bacteria,3Y2GG@57723|Acidobacteria,2JI5J@204432|Acidobacteriia	2|Bacteria	G	Belongs to the peptidase S8 family	exbB2	-
MNSC_02330	C			A0A1V5WXJ0_9BACT	UniRef90_A0A1V5WXJ0 Uncharacterized protein n=1 Tax=Parcubacteria group bacterium ADurb.Bin216 TaxID=1852939 RepID=A0A1V5WXJ0_9BACT	Parcubacteria group bacterium ADurb.Bin216	FALSE	0.851	286	3.292e-85													0						26	K04759	2	OTHER	1	0	0	0	0	0
MNSC_02340	B	K03655	ATP-dependent DNA helicase RecG [EC:5.6.2.4]	A0A1V5WXC9_9BACT	UniRef90_A0A1V5WXC9 ATP-dependent DNA helicase RecG n=1 Tax=Parcubacteria group bacterium ADurb.Bin216 TaxID=1852939 RepID=A0A1V5WXC9_9BACT	Parcubacteria group bacterium ADurb.Bin216	TRUE	0.931	1380	0								RecG wedge domain [PF17191.7]; Helicase conserved C-terminal domain [PF00271.34]; ATP-dependent DNA helicase RecG, domain 3, C-terminal [PF19833.2]; Type III restriction enzyme, res subunit [PF04851.18]; DEAD/DEAH box helicase [PF00270.32]					0	MNSC_02340	K03655	recG; ATP-dependent DNA helicase RecG [EC:5.6.2.4]	K03655	recG; ATP-dependent DNA helicase RecG [EC:5.6.2.4]	554			OTHER	1	2.4e-05	0	0	0	0		MNSC_02340_1	1521187.JPIM01000068_gene755	4.26e-164	501	COG1200@1|root,COG1200@2|Bacteria,2G5YM@200795|Chloroflexi,3753C@32061|Chloroflexia	32061|Chloroflexia	L	Critical role in recombination and DNA repair. Helps process Holliday junction intermediates to mature products by catalyzing branch migration. Has a DNA unwinding activity characteristic of a DNA helicase with a 3'- to 5'- polarity. Unwinds branched duplex DNA (Y-DNA)	recG	-
MNSC_02350	B			A0A1G2ASG4_9BACT	UniRef90_A0A1G2ASG4 Band 7 domain-containing protein n=1 Tax=Candidatus Kerfeldbacteria bacterium RIFCSPHIGHO2_02_FULL_42_14 TaxID=1798540 RepID=A0A1G2ASG4_9BACT	Candidatus Kerfeldbacteria bacterium RIFCSPHIGHO2_02_FULL_42_14	TRUE	0.742	386	3.191e-118	MER0796576	I87	MER0796576 - family I87 unassigned peptidase inhibitors (Saccharimonas aalborgensis) [I87.UPW]#I87#{inhibitor unit: 15-202}~source R4PK47~	FALSE	0.61	226	5.032e-65	SPFH domain / Band 7 family [PF01145.28]					0	MNSC_02350					247			OTHER	0.999703	0.000314	2e-06	1e-06	1e-06	1e-05		MNSC_02350_1	1035193.HMPREF9073_00671	1.02e-80	249	COG0330@1|root,COG0330@2|Bacteria,4NFPK@976|Bacteroidetes,1HZJ2@117743|Flavobacteriia	976|Bacteroidetes	O	prohibitin homologues	-	-
MNSC_02360	B			A0A1V5X1H5_9BACT	UniRef90_A0A1V5X1H5 3-hexulose-6-phosphate synthase n=1 Tax=Parcubacteria group bacterium ADurb.Bin216 TaxID=1852939 RepID=A0A1V5X1H5_9BACT	Parcubacteria group bacterium ADurb.Bin216	TRUE	0.917	449	2.584e-140								Orotidine 5'-phosphate decarboxylase / HUMPS family [PF00215.27]					0	MNSC_02360			K13812	fae-hps; bifunctional enzyme Fae/Hps [EC:4.2.1.147 4.1.2.43]	122			OTHER	1	0	0	0	0	0		MNSC_02360_1	351160.RCIX775	2.48e-34	134	COG0269@1|root,arCOG00103@2157|Archaea,2XUYW@28890|Euryarchaeota,2N9CN@224756|Methanomicrobia	224756|Methanomicrobia	F	Catalyzes the condensation of formaldehyde with tetrahydromethanopterin (H(4)MPT) to 5,10- methylenetetrahydromethanopterin	fae-hps	-
MNSC_02370	B	K13963	serpin B	A0A1V5X1L6_9BACT	UniRef90_A0A1V5X1L6 Serpin (Serine protease inhibitor) n=1 Tax=Parcubacteria group bacterium ADurb.Bin216 TaxID=1852939 RepID=A0A1V5X1L6_9BACT	Parcubacteria group bacterium ADurb.Bin216	TRUE	0.912	788	1.655e-254	MER0409541	I04	MER0409541 - Tk-serpin ({Thermococcus kodakaraensis}) (Thermococcus litoralis) [I04.089]#I04#{inhibitor unit: 47-423}~source ZP_09729690~	FALSE	0.458	306	5.289e-90	Serpin (serine protease inhibitor) [PF00079.23]					0	MNSC_02370					293			OTHER	0.846529	0.120696	0.030368	0.00027	0.000223	0.001929		MNSC_02370_1	436114.SYO3AOP1_1417	1.89e-90	286	COG4826@1|root,COG4826@2|Bacteria	2|Bacteria	O	serine-type endopeptidase inhibitor activity	-	-
MNSC_02380	B			A0A1V5X1T1_9BACT	UniRef90_A0A1V5X1T1 Uncharacterized protein n=1 Tax=Parcubacteria group bacterium ADurb.Bin216 TaxID=1852939 RepID=A0A1V5X1T1_9BACT	Parcubacteria group bacterium ADurb.Bin216	TRUE	0.966	992	2e-323													0						29	K00575	1	OTHER	1	0	0	0	0	0
MNSC_02390	B	K01154	type I restriction enzyme, S subunit [EC:3.1.21.3]	A0A1V5X1H3_9BACT	UniRef90_A0A1V5X1H3 EcoKI restriction-modification system protein HsdS n=1 Tax=Parcubacteria group bacterium ADurb.Bin216 TaxID=1852939 RepID=A0A1V5X1H3_9BACT	Parcubacteria group bacterium ADurb.Bin216	TRUE	0.918	371	3.592e-114								Type I restriction modification DNA specificity domain [PF01420.22]					0	MNSC_02390					57	K01154	8	OTHER	1	0	0	0	0	0		MNSC_02390_1	1313421.JHBV01000045_gene205	3.38e-09	61.6	COG0732@1|root,COG0732@2|Bacteria,4NTFY@976|Bacteroidetes,1IYQ8@117747|Sphingobacteriia	976|Bacteroidetes	V	Type I restriction modification DNA specificity domain	-	-
MNSC_02400	B	K03427	type I restriction enzyme M protein [EC:2.1.1.72]	A0A1V5X1P6_9BACT	UniRef90_A0A1V5X1P6 site-specific DNA-methyltransferase (adenine-specific) n=1 Tax=Parcubacteria group bacterium ADurb.Bin216 TaxID=1852939 RepID=A0A1V5X1P6_9BACT	Parcubacteria group bacterium ADurb.Bin216	TRUE	0.95	1007	0								N-6 DNA Methylase [PF02384.19]; HsdM N-terminal domain [PF12161.11]; Putative RNA methylase family UPF0020 [PF01170.21]					0	MNSC_02400	K03427	hsdM; type I restriction enzyme M protein [EC:2.1.1.72]	K03427	hsdM; type I restriction enzyme M protein [EC:2.1.1.72]	582			OTHER	1	0	0	0	0	0		MNSC_02400_1	1132836.RCCGE510_03478	3.39e-203	580	COG0286@1|root,COG0286@2|Bacteria,1MW3A@1224|Proteobacteria,2TQQA@28211|Alphaproteobacteria,4BCEF@82115|Rhizobiaceae	28211|Alphaproteobacteria	V	COG0286 Type I restriction-modification system methyltransferase subunit	hsdM	-
MNSC_02410	B			A0A966LY33_9BACT	UniRef90_A0A966LY33 DUF4145 domain-containing protein n=1 Tax=Candidatus Falkowbacteria bacterium TaxID=2053554 RepID=A0A966LY33_9BACT	Candidatus Falkowbacteria bacterium	TRUE	0.746	356	6.67e-108								Domain of unknown function (DUF4145) [PF13643.9]					0	MNSC_02410					223			OTHER	1	5e-06	0	0	0	0		MNSC_02410_1	517417.Cpar_1103	3.7e-95	286	28TYB@1|root,2ZG4Y@2|Bacteria	2|Bacteria	S	Domain of unknown function (DUF4145)	-	-
MNSC_02420	C	K01154	type I restriction enzyme, S subunit [EC:3.1.21.3]	UPI00098563B4	UniRef90_UPI00098563B4 restriction endonuclease subunit S n=1 Tax=unclassified Salinivibrio TaxID=2636825 RepID=UPI00098563B4	unclassified Salinivibrio	FALSE	0.474	344	9.475e-101								Type I restriction modification DNA specificity domain [PF01420.22]					0	MNSC_02420	K01154	hsdS; type I restriction enzyme, S subunit [EC:3.1.21.3]	K01154	hsdS; type I restriction enzyme, S subunit [EC:3.1.21.3]	123			OTHER	1	0	0	0	0	0		MNSC_02420_1	1331660.L313_1839	1.47e-67	227	COG0732@1|root,COG0732@2|Bacteria,1RAXQ@1224|Proteobacteria,1SJZD@1236|Gammaproteobacteria	1236|Gammaproteobacteria	V	Type I restriction modification DNA specificity domain	-	-
MNSC_02430	C			A0A1V5X1K7_9BACT	UniRef90_A0A1V5X1K7 NYN domain protein n=1 Tax=Parcubacteria group bacterium ADurb.Bin216 TaxID=1852939 RepID=A0A1V5X1K7_9BACT	Parcubacteria group bacterium ADurb.Bin216	FALSE	0.973	347	2.617e-106								NYN domain [PF01936.21]					0	MNSC_02430					107			OTHER	1	0	0	0	0	0		MNSC_02430_1	87626.PTD2_18180	3.2e-05	49.7	COG1432@1|root,COG1432@2|Bacteria,1MUAE@1224|Proteobacteria,1S47Z@1236|Gammaproteobacteria,2Q1ZM@267888|Pseudoalteromonadaceae	1236|Gammaproteobacteria	S	NYN domain	-	-
MNSC_02440	B	K01153	type I restriction enzyme, R subunit [EC:3.1.21.3]	A0A1V5X1S1_9BACT	UniRef90_A0A1V5X1S1 Type I restriction enzyme endonuclease subunit n=1 Tax=Parcubacteria group bacterium ADurb.Bin216 TaxID=1852939 RepID=A0A1V5X1S1_9BACT	Parcubacteria group bacterium ADurb.Bin216	TRUE	0.94	2094	0								SWI2/SNF2 ATPase [PF18766.4]; Type I restriction enzyme R protein N terminus (HSDR_N) [PF04313.17]; Domain of unknown function (DUF3387) [PF11867.11]; Type III restriction enzyme, res subunit [PF04851.18]					0	MNSC_02440	K01153	hsdR; type I restriction enzyme, R subunit [EC:3.1.21.3]	K01153	hsdR; type I restriction enzyme, R subunit [EC:3.1.21.3]	789			OTHER	1	0	0	0	0	0		MNSC_02440_1	1250232.JQNJ01000001_gene1214	6.03e-242	720	COG0610@1|root,COG0610@2|Bacteria,4NFJ8@976|Bacteroidetes,1HXHQ@117743|Flavobacteriia	976|Bacteroidetes	L	Subunit R is required for both nuclease and ATPase activities, but not for modification	hsdR	-
MNSC_02450	B			A0A1V5X1K0_9BACT	UniRef90_A0A1V5X1K0 YgjP-like metallopeptidase domain-containing protein n=1 Tax=Parcubacteria group bacterium ADurb.Bin216 TaxID=1852939 RepID=A0A1V5X1K0_9BACT	Parcubacteria group bacterium ADurb.Bin216	TRUE	0.964	479	1.11e-150	MER0258367	M95	MER0258367 - family M95 unassigned peptidases (Salmonella enterica) [M95.UPW]#M95#{peptidase unit: 166-251}~source WP_001291050~	FALSE	0.486	76	4.206e-14	YgjP-like, metallopeptidase domain [PF01863.20]					0	MNSC_02450					177			OTHER	1	0	0	0	0	0		MNSC_02450_1	713587.THITH_01880	4.37e-47	162	COG1451@1|root,COG1451@2|Bacteria,1MXZU@1224|Proteobacteria,1S9E4@1236|Gammaproteobacteria,1X199@135613|Chromatiales	135613|Chromatiales	S	WLM domain	-	-
MNSC_02460	B			A0A1V5X1J2_9BACT	UniRef90_A0A1V5X1J2 HNH endonuclease 5 domain-containing protein n=1 Tax=Parcubacteria group bacterium ADurb.Bin216 TaxID=1852939 RepID=A0A1V5X1J2_9BACT	Parcubacteria group bacterium ADurb.Bin216	TRUE	0.988	500	3.941e-158								HNH endonuclease [PF14279.9]					0	MNSC_02460					71			OTHER	1	1e-06	0	0	0	0		MNSC_02460_1	714943.Mucpa_2009	5.63e-15	80.1	2E2Q9@1|root,32XT3@2|Bacteria,4NWY0@976|Bacteroidetes,1IX8S@117747|Sphingobacteriia	976|Bacteroidetes	-	-	-	-
MNSC_02470	C			A0A1V5X1G3_9BACT	UniRef90_A0A1V5X1G3 Nudix hydrolase domain-containing protein n=1 Tax=Parcubacteria group bacterium ADurb.Bin216 TaxID=1852939 RepID=A0A1V5X1G3_9BACT	Parcubacteria group bacterium ADurb.Bin216	FALSE	0.956	346	5.678e-106								NUDIX domain [PF00293.31]					0	MNSC_02470			K03574	mutT, NUDT15, MTH2; 8-oxo-dGTP diphosphatase [EC:3.6.1.55]	20			OTHER	1	0	0	0	0	0		MNSC_02470_1	192952.MM_0920	1.42e-08	58.5	COG0494@1|root,arCOG01078@2157|Archaea,2Y05V@28890|Euryarchaeota,2NBBS@224756|Methanomicrobia	224756|Methanomicrobia	L	NUDIX domain	-	-
MNSC_02480	B			A0A1V5X1P4_9BACT	UniRef90_A0A1V5X1P4 Uncharacterized protein n=1 Tax=Parcubacteria group bacterium ADurb.Bin216 TaxID=1852939 RepID=A0A1V5X1P4_9BACT	Parcubacteria group bacterium ADurb.Bin216	TRUE	0.981	422	9.388e-132													0						70			OTHER	1	0	0	0	0	0		MNSC_02480_1	944480.ATUV01000001_gene719	6.09e-08	58.5	COG5340@1|root,COG5340@2|Bacteria	2|Bacteria	K	Psort location Cytoplasmic, score	-	-
MNSC_02490	B			A0A1V5X1G7_9BACT	UniRef90_A0A1V5X1G7 Nucleotidyl transferase AbiEii/AbiGii toxin family protein n=1 Tax=Parcubacteria group bacterium ADurb.Bin216 TaxID=1852939 RepID=A0A1V5X1G7_9BACT	Parcubacteria group bacterium ADurb.Bin216	TRUE	0.963	482	5.213e-152								Nucleotidyl transferase AbiEii toxin, Type IV TA system [PF08843.14]					0	MNSC_02490					109			OTHER	1	0	0	0	0	0		MNSC_02490_1	702438.HMPREF9431_00782	5.25e-45	159	COG2253@1|root,COG2253@2|Bacteria	2|Bacteria	V	Psort location Cytoplasmic, score	-	-
MNSC_02500	B			A0A1V5X4T4_9BACT	UniRef90_A0A1V5X4T4 DNA alkylation repair enzyme n=1 Tax=Parcubacteria group bacterium ADurb.Bin216 TaxID=1852939 RepID=A0A1V5X4T4_9BACT	Parcubacteria group bacterium ADurb.Bin216	TRUE	0.94	412	1.353e-127								DNA alkylation repair enzyme [PF08713.14]					0	MNSC_02500					305			OTHER	1	0	0	0	0	0		MNSC_02500_1	1499967.BAYZ01000150_gene1718	3.01e-111	326	COG4912@1|root,COG4912@2|Bacteria,2NRX9@2323|unclassified Bacteria	2|Bacteria	L	DNA alkylation repair enzyme	-	-
MNSC_02510	C			A0A1V5X4Y3_9BACT	UniRef90_A0A1V5X4Y3 Uncharacterized protein n=1 Tax=Parcubacteria group bacterium ADurb.Bin216 TaxID=1852939 RepID=A0A1V5X4Y3_9BACT	Parcubacteria group bacterium ADurb.Bin216	FALSE	1	343	3.799e-105								Bacterial hydrolase [PF20603.1]					0	MNSC_02510					196			OTHER	1	0	0	0	0	0		MNSC_02510_1	158190.SpiGrapes_0294	1.66e-57	183	arCOG05193@1|root,2ZZSG@2|Bacteria	2|Bacteria	-	-	-	-
MNSC_02520	C	K03892	ArsR family transcriptional regulator, arsenate/arsenite/antimonite-responsive transcriptional repressor	A0A7C4L8A8_9BACT	UniRef90_A0A7C4L8A8 ArsR family transcriptional regulator n=1 Tax=bacterium TaxID=1869227 RepID=A0A7C4L8A8_9BACT	bacterium	FALSE	0.724	149	6.36e-37								Thioredoxin domain [PF13192.9]; Bacterial regulatory protein, arsR family [PF01022.23]; Helix-turn-helix domain [PF12840.10]					0	MNSC_02520					45	K21903	18	OTHER	1	0	0	0	0	0		MNSC_02520_1	580340.Tlie_1777	3.11e-18	86.3	COG0640@1|root,COG0640@2|Bacteria,3TBJ6@508458|Synergistetes	508458|Synergistetes	K	PFAM regulatory protein ArsR	-	-
MNSC_02530	B	K07089	uncharacterized protein	A0A7V2V533_9BACT	UniRef90_A0A7V2V533 Permease n=1 Tax=Candidatus Moranbacteria bacterium TaxID=2045217 RepID=A0A7V2V533_9BACT	Candidatus Moranbacteria bacterium	TRUE	0.758	500	2.315e-156								Predicted permease [PF03773.16]					0	MNSC_02530	K07089	K07089; uncharacterized protein	K07089	K07089; uncharacterized protein	370			OTHER	0.999776	0.000259	1e-06	0	0	0		MNSC_02530_1	1336803.PHEL49_1835	2.57e-113	338	COG0701@1|root,COG0701@2|Bacteria,4NDUJ@976|Bacteroidetes,1HX91@117743|Flavobacteriia,3VWYT@52959|Polaribacter	976|Bacteroidetes	S	Predicted permease	-	-
MNSC_02540	C			A0A7C4QCM2_9BACT	UniRef90_A0A7C4QCM2 Thioredoxin family protein n=1 Tax=bacterium TaxID=1869227 RepID=A0A7C4QCM2_9BACT	bacterium	FALSE	0.84	193	4.613e-53													0	MNSC_02540					19	K08805	3	SP	0.236133	0.76182	0.000583	0.000633	0.000372	0.000461	CS pos: 28-29. Pr: 0.4438	MNSC_02540_1	323259.Mhun_0857	5.38e-14	73.2	arCOG06907@1|root,arCOG06907@2157|Archaea	2157|Archaea	-	-	-	-
MNSC_02550	B			A0A0F9YNN6_9BACT	UniRef90_A0A0F9YNN6 Cytochrome c biogenesis protein transmembrane region n=2 Tax=Parcubacteria group TaxID=1794811 RepID=A0A0F9YNN6_9BACT	Parcubacteria group	TRUE	0.772	367	5.457e-112								Cytochrome C biogenesis protein transmembrane region [PF13386.9]; Cytochrome C biogenesis protein transmembrane region [PF02683.18]					0	MNSC_02550			K06196	ccdA; cytochrome c-type biogenesis protein	234			OTHER	1	0	0	0	0	0		MNSC_02550_1	504487.JCM19302_1957	2.65e-73	229	COG0785@1|root,COG0785@2|Bacteria,4PKGI@976|Bacteroidetes,1HYMT@117743|Flavobacteriia	976|Bacteroidetes	O	Cytochrome C biogenesis protein transmembrane region	-	-
MNSC_02560	E																						0						11	K04277	6	OTHER	0.849819	0.140899	0.007537	0.000457	0.000233	0.001066
MNSC_02570	E																						0						17	K16857	1	OTHER	1	0	0	0	0	0
MNSC_02580	C			A0A1V5X4T6_9BACT	UniRef90_A0A1V5X4T6 DUF2069 domain-containing protein n=1 Tax=Parcubacteria group bacterium ADurb.Bin216 TaxID=1852939 RepID=A0A1V5X4T6_9BACT	Parcubacteria group bacterium ADurb.Bin216	FALSE	0.896	206	1.389e-58													0						21	K01768	1	OTHER	1	0	0	0	0	0
MNSC_02590	B			A0A1V5X4X1_9BACT	UniRef90_A0A1V5X4X1 Ribonuclease H n=1 Tax=Parcubacteria group bacterium ADurb.Bin216 TaxID=1852939 RepID=A0A1V5X4X1_9BACT	Parcubacteria group bacterium ADurb.Bin216	TRUE	0.987	413	1.369e-128								Caulimovirus viroplasmin [PF01693.19]					0	MNSC_02590					25	K03469	22	OTHER	1	2e-06	0	0	0	0		MNSC_02590_1	596323.HMPREF0554_0175	3.8e-52	173	COG3341@1|root,COG3341@2|Bacteria,37A9M@32066|Fusobacteria	32066|Fusobacteria	L	Psort location Cytoplasmic, score 8.96	-	-
MNSC_02600	B			A0A1V5X4S0_9BACT	UniRef90_A0A1V5X4S0 HD domain-containing protein n=1 Tax=Parcubacteria group bacterium ADurb.Bin216 TaxID=1852939 RepID=A0A1V5X4S0_9BACT	Parcubacteria group bacterium ADurb.Bin216	TRUE	0.937	646	5.766e-207													0	MNSC_02600	K06885	K06885; uncharacterized protein	K06885	K06885; uncharacterized protein	180			OTHER	1	0	0	0	0	0		MNSC_02600_1	118161.KB235922_gene3549	9.85e-90	278	COG1078@1|root,COG1078@2|Bacteria	2|Bacteria	S	dGTPase activity	-	-
MNSC_02610	B			A0A1V5X4S8_9BACT	UniRef90_A0A1V5X4S8 Uncharacterized protein n=1 Tax=Parcubacteria group bacterium ADurb.Bin216 TaxID=1852939 RepID=A0A1V5X4S8_9BACT	Parcubacteria group bacterium ADurb.Bin216	TRUE	0.93	783	5.694e-253													0	MNSC_02610					307			SP	0.000242	0.999139	0.000168	0.000139	0.000138	0.000134	CS pos: 25-26. Pr: 0.9693	MNSC_02610_1	991905.SL003B_0994	1.67e-79	258	COG0695@1|root,COG0695@2|Bacteria,1QVSK@1224|Proteobacteria,2UB2Z@28211|Alphaproteobacteria	28211|Alphaproteobacteria	O	PFAM glutaredoxin	-	-
MNSC_02620	B	K00940	nucleoside-diphosphate kinase [EC:2.7.4.6]	A0A1V5X545_9BACT	UniRef90_A0A1V5X545 Nucleoside diphosphate kinase n=1 Tax=Parcubacteria group bacterium ADurb.Bin216 TaxID=1852939 RepID=A0A1V5X545_9BACT	Parcubacteria group bacterium ADurb.Bin216	TRUE	0.971	409	2.574e-127								Nucleoside diphosphate kinase [PF00334.22]					0	MNSC_02620	K00940	ndk, NME; nucleoside-diphosphate kinase [EC:2.7.4.6]	K00940	ndk, NME; nucleoside-diphosphate kinase [EC:2.7.4.6]	172			OTHER	1	0	0	0	0	0		MNSC_02620_1	999630.TUZN_2170	7.99e-51	169	COG0105@1|root,arCOG04313@2157|Archaea,2XQEV@28889|Crenarchaeota	28889|Crenarchaeota	F	Major role in the synthesis of nucleoside triphosphates other than ATP. The ATP gamma phosphate is transferred to the NDP beta phosphate via a ping-pong mechanism, using a phosphorylated active-site intermediate	ndk	GO:0003674,GO:0003824,GO:0004550,GO:0005575,GO:0005622,GO:0005623,GO:0006139,GO:0006165,GO:0006725,GO:0006753,GO:0006793,GO:0006796,GO:0006807,GO:0008150,GO:0008152,GO:0009117,GO:0009132,GO:0009987,GO:0016301,GO:0016310,GO:0016740,GO:0016772,GO:0016776,GO:0019205,GO:0019637,GO:0034641,GO:0044237,GO:0044238,GO:0044281,GO:0044464,GO:0046483,GO:0046939,GO:0055086,GO:0071704,GO:1901360
MNSC_02630	B	K06384	stage II sporulation protein M	A0A1V5X4T5_9BACT	UniRef90_A0A1V5X4T5 Stage II sporulation protein M n=1 Tax=Parcubacteria group bacterium ADurb.Bin216 TaxID=1852939 RepID=A0A1V5X4T5_9BACT	Parcubacteria group bacterium ADurb.Bin216	TRUE	0.869	406	1.044e-125								Stage II sporulation protein M [PF01944.20]					0	MNSC_02630			K06384	spoIIM; stage II sporulation protein M	76			OTHER	1	0	0	0	0	0		MNSC_02630_1	1121121.KB894296_gene642	6.63e-12	70.5	COG1300@1|root,COG1300@2|Bacteria,1VFG7@1239|Firmicutes,4HMHR@91061|Bacilli	91061|Bacilli	S	Stage II sporulation protein M	-	-
MNSC_02640	C			A0A1V5X4S6_9BACT	UniRef90_A0A1V5X4S6 Uncharacterized protein n=1 Tax=Parcubacteria group bacterium ADurb.Bin216 TaxID=1852939 RepID=A0A1V5X4S6_9BACT	Parcubacteria group bacterium ADurb.Bin216	FALSE	0.878	296	6.556e-89								Predicted membrane protein (DUF2178) [PF09946.12]					0	MNSC_02640					14	K01869	2	OTHER	1	2.5e-05	0	0	0	0		MNSC_02640_1	1220534.B655_0214	2.66e-05	48.9	COG4854@1|root,arCOG04440@2157|Archaea,2XZTS@28890|Euryarchaeota	28890|Euryarchaeota	S	membrane protein (DUF2178)	-	-
MNSC_02650	C	K07729	putative transcriptional regulator	A0A1V5X4S4_9BACT	UniRef90_A0A1V5X4S4 Anaerobic benzoate catabolism transcriptional regulator n=1 Tax=Parcubacteria group bacterium ADurb.Bin216 TaxID=1852939 RepID=A0A1V5X4S4_9BACT	Parcubacteria group bacterium ADurb.Bin216	FALSE	0.947	134	2.307e-34								Helix-turn-helix domain [PF12844.10]; Helix-turn-helix [PF01381.25]; Helix-turn-helix domain [PF13560.9]; Cro/C1-type HTH DNA-binding domain [PF13443.9]					0	MNSC_02650	K07729	K07729; putative transcriptional regulator	K07729	K07729; putative transcriptional regulator	81			OTHER	1	0	0	0	0	0		MNSC_02650_1	593750.Metfor_2847	4.42e-25	95.1	COG1476@1|root,arCOG01864@2157|Archaea,2Y089@28890|Euryarchaeota,2NA1I@224756|Methanomicrobia	224756|Methanomicrobia	K	Helix-turn-helix XRE-family like proteins	-	-
MNSC_02660	B			A0A1V5X4X3_9BACT	UniRef90_A0A1V5X4X3 HNH_5 domain-containing protein n=1 Tax=Parcubacteria group bacterium ADurb.Bin216 TaxID=1852939 RepID=A0A1V5X4X3_9BACT	Parcubacteria group bacterium ADurb.Bin216	TRUE	1	395	7.852e-123													0						19	K21413	2	OTHER	1	0	0	0	0	0
MNSC_02670	C	K13993	HSP20 family protein	A0A1V5X4S7_9BACT	UniRef90_A0A1V5X4S7 Spore protein SP21 n=1 Tax=Parcubacteria group bacterium ADurb.Bin216 TaxID=1852939 RepID=A0A1V5X4S7_9BACT	Parcubacteria group bacterium ADurb.Bin216	FALSE	0.958	288	1.459e-86								Hsp20/alpha crystallin family [PF00011.24]; HSP20-like domain found in ArsA [PF17886.4]					0	MNSC_02670	K13993	HSP20; HSP20 family protein	K13993	HSP20; HSP20 family protein	85			OTHER	1	0	0	0	0	0		MNSC_02670_1	547144.HydHO_0731	1.27e-20	89	COG0071@1|root,COG0071@2|Bacteria,2G4AZ@200783|Aquificae	200783|Aquificae	O	Belongs to the small heat shock protein (HSP20) family	-	-
MNSC_02680	C	K02242	competence protein ComFC	A0A1V5X4W1_9BACT	UniRef90_A0A1V5X4W1 DNA utilization protein GntX n=1 Tax=Parcubacteria group bacterium ADurb.Bin216 TaxID=1852939 RepID=A0A1V5X4W1_9BACT	Parcubacteria group bacterium ADurb.Bin216	FALSE	0.935	290	3.827e-87								Phosphoribosyl transferase domain [PF00156.30]; Phosphoribosyl synthetase-associated domain [PF14572.9]					0	MNSC_02680					77			OTHER	1	0	0	0	0	0		MNSC_02680_1	97138.C820_02243	3.77e-17	82.4	COG1040@1|root,COG1040@2|Bacteria,1VF2G@1239|Firmicutes,24IG6@186801|Clostridia,36IPK@31979|Clostridiaceae	186801|Clostridia	S	ComF family	comF	-
MNSC_02690	B	K02662	type IV pilus assembly protein PilM	A0A1V5X4R9_9BACT	UniRef90_A0A1V5X4R9 Competence protein A n=1 Tax=Parcubacteria group bacterium ADurb.Bin216 TaxID=1852939 RepID=A0A1V5X4R9_9BACT	Parcubacteria group bacterium ADurb.Bin216	TRUE	0.943	720	1.038e-231								Type IV pilus assembly protein PilM; [PF11104.11]; Cell division protein FtsA [PF14450.9]					0	MNSC_02690	K02662	pilM; type IV pilus assembly protein PilM	K02662	pilM; type IV pilus assembly protein PilM	116			OTHER	1	1e-06	0	0	0	0		MNSC_02690_1	62977.ACIAD3360	4.33e-17	89.4	COG4972@1|root,COG4972@2|Bacteria,1MX8P@1224|Proteobacteria,1RN8S@1236|Gammaproteobacteria,3NKVX@468|Moraxellaceae	1236|Gammaproteobacteria	NU	Type IV pilus assembly protein PilM;	pilM	-
MNSC_02700	C			A0A1V5X4R8_9BACT	UniRef90_A0A1V5X4R8 Fimbrial assembly protein (PilN) n=1 Tax=Parcubacteria group bacterium ADurb.Bin216 TaxID=1852939 RepID=A0A1V5X4R8_9BACT	Parcubacteria group bacterium ADurb.Bin216	FALSE	0.893	331	8.884e-101													0						20	K02469	1	OTHER	0.985697	0.001302	2.7e-05	1.2e-05	6e-06	0.012996
MNSC_02710	B			A0A1V5X4S1_9BACT	UniRef90_A0A1V5X4S1 Pilus assembly protein, PilO n=1 Tax=Parcubacteria group bacterium ADurb.Bin216 TaxID=1852939 RepID=A0A1V5X4S1_9BACT	Parcubacteria group bacterium ADurb.Bin216	TRUE	0.938	407	1.268e-126													0						19	K10887	1	OTHER	0.997947	0.001765	2.5e-05	5e-06	4e-06	0.000281
MNSC_02720	C			A0A1V5X532_9BACT	UniRef90_A0A1V5X532 Uncharacterized protein n=1 Tax=Parcubacteria group bacterium ADurb.Bin216 TaxID=1852939 RepID=A0A1V5X532_9BACT	Parcubacteria group bacterium ADurb.Bin216	FALSE	0.944	264	2.865e-78													0						18	K09049	2	OTHER	0.998081	0.001493	3.5e-05	6e-06	4e-06	0.000409
MNSC_02730	B			A0A1V5X4R1_9BACT	UniRef90_A0A1V5X4R1 Type II secretion system protein E n=1 Tax=Parcubacteria group bacterium ADurb.Bin216 TaxID=1852939 RepID=A0A1V5X4R1_9BACT	Parcubacteria group bacterium ADurb.Bin216	TRUE	0.935	1150	0								Type II/IV secretion system protein [PF00437.23]; Type II secretion system (T2SS), protein E, N-terminal domain [PF05157.18]					0	MNSC_02730	K02652	pilB; type IV pilus assembly protein PilB	K02652	pilB; type IV pilus assembly protein PilB	399	K02454	47	OTHER	1	2.2e-05	1e-06	0	0	0		MNSC_02730_1	309799.DICTH_0721	7.54e-122	387	COG2804@1|root,COG2804@2|Bacteria	2|Bacteria	NU	Type II secretory pathway, ATPase PulE Tfp pilus assembly pathway, ATPase PilB	ctsE	-
MNSC_02740	B	K02669	twitching motility protein PilT	A0A1V5X4R2_9BACT	UniRef90_A0A1V5X4R2 Twitching mobility protein n=1 Tax=Parcubacteria group bacterium ADurb.Bin216 TaxID=1852939 RepID=A0A1V5X4R2_9BACT	Parcubacteria group bacterium ADurb.Bin216	TRUE	0.931	694	5.612e-223								Type II/IV secretion system protein [PF00437.23]					0	MNSC_02740	K02669	pilT; twitching motility protein PilT	K02669	pilT; twitching motility protein PilT	332			OTHER	0.998784	0.001254	3e-06	2e-06	1e-06	2e-06		MNSC_02740_1	990073.ATHU01000001_gene1561	3.22e-108	327	COG2805@1|root,COG2805@2|Bacteria,1MU3J@1224|Proteobacteria,42M7F@68525|delta/epsilon subdivisions,2YMY9@29547|Epsilonproteobacteria	29547|Epsilonproteobacteria	NU	twitching motility protein	pilT	-
MNSC_02750	B			A0A1V5X4R4_9BACT	UniRef90_A0A1V5X4R4 Type II secretion system protein F n=1 Tax=Parcubacteria group bacterium ADurb.Bin216 TaxID=1852939 RepID=A0A1V5X4R4_9BACT	Parcubacteria group bacterium ADurb.Bin216	TRUE	0.899	762	1.28e-245								Type II secretion system (T2SS), protein F [PF00482.26]					0	MNSC_02750	K02653	pilC; type IV pilus assembly protein PilC	K02653	pilC; type IV pilus assembly protein PilC	234	K02455	26	OTHER	1	1e-05	1e-06	0	0	0		MNSC_02750_1	941639.BCO26_1868	1.32e-65	221	COG1459@1|root,COG1459@2|Bacteria,1TQRZ@1239|Firmicutes,4HBFI@91061|Bacilli,1ZD1H@1386|Bacillus	91061|Bacilli	NU	type II secretion system	pilC	-
MNSC_02760	C			A0A1V5X4W3_9BACT	UniRef90_A0A1V5X4W3 Major pilin subunit n=1 Tax=Parcubacteria group bacterium ADurb.Bin216 TaxID=1852939 RepID=A0A1V5X4W3_9BACT	Parcubacteria group bacterium ADurb.Bin216	FALSE	0.934	292	1.136e-87													0	MNSC_02760					21	K02456	5	PILIN	0.000819	3e-06	3e-06	0	0	0.999187	CS pos: 5-6. Pr: 0.7592	MNSC_02760_1	314230.DSM3645_14020	0.000399	47.4	COG2165@1|root,COG2165@2|Bacteria,2IZ1M@203682|Planctomycetes	203682|Planctomycetes	NU	Protein of unknown function (DUF1559)	-	-
MNSC_02770	C			A0A1V5X4R5_9BACT	UniRef90_A0A1V5X4R5 Type II secretion system protein G n=1 Tax=Parcubacteria group bacterium ADurb.Bin216 TaxID=1852939 RepID=A0A1V5X4R5_9BACT	Parcubacteria group bacterium ADurb.Bin216	FALSE	0.849	231	1.151e-66													0	MNSC_02770					15	K02456	11	PILIN	0.000429	1e-06	2e-06	0	0	0.999587	CS pos: 5-6. Pr: 0.7623	MNSC_02770_1	794903.OPIT5_11450	1.34e-05	50.8	COG2165@1|root,COG2165@2|Bacteria,46YIZ@74201|Verrucomicrobia,3K9PI@414999|Opitutae	414999|Opitutae	NU	general secretion pathway protein	-	-
MNSC_02780	C			A0A1V5X4U6_9BACT	UniRef90_A0A1V5X4U6 Type II secretion system protein G n=1 Tax=Parcubacteria group bacterium ADurb.Bin216 TaxID=1852939 RepID=A0A1V5X4U6_9BACT	Parcubacteria group bacterium ADurb.Bin216	FALSE	0.904	319	1.027e-96													0	MNSC_02780					15	K02456	9	PILIN	0.001034	1e-06	3e-06	0	0	0.998949	CS pos: 5-6. Pr: 0.7491	MNSC_02780_1	794903.OPIT5_11450	1.19e-06	54.7	COG2165@1|root,COG2165@2|Bacteria,46YIZ@74201|Verrucomicrobia,3K9PI@414999|Opitutae	414999|Opitutae	NU	general secretion pathway protein	-	-
MNSC_02790	B	K02654	leader peptidase (prepilin peptidase) / N-methyltransferase [EC:3.4.23.43 2.1.1.-]	A0A1V5X4R3_9BACT	UniRef90_A0A1V5X4R3 Type 4 prepilin-like proteins leader peptide-processing enzyme n=1 Tax=Parcubacteria group bacterium ADurb.Bin216 TaxID=1852939 RepID=A0A1V5X4R3_9BACT	Parcubacteria group bacterium ADurb.Bin216	TRUE	0.96	541	8.504e-172	MER0271767	A24X	MER0271767 - family A24 unassigned peptidases () [A24.UPW]#A24X#{peptidase unit: 27-254}~source EKE19315~	FALSE	0.434	174	7.046e-47	Bacterial Peptidase A24 N-terminal domain [PF06750.16]; Type IV leader peptidase family [PF01478.21]					0	MNSC_02790	K02654	pilD, pppA; leader peptidase (prepilin peptidase) / N-methyltransferase [EC:3.4.23.43 2.1.1.-]	K02654	pilD, pppA; leader peptidase (prepilin peptidase) / N-methyltransferase [EC:3.4.23.43 2.1.1.-]	182			OTHER	0.677763	0.314763	0.005113	0.000812	0.000483	0.00107		MNSC_02790_1	198467.NP92_05655	1.01e-39	145	COG1989@1|root,COG1989@2|Bacteria,1TQY4@1239|Firmicutes,4HCC3@91061|Bacilli,21WGK@150247|Anoxybacillus	91061|Bacilli	NOU	Type IV leader peptidase family	comC	-
MNSC_02800	C			A0A1V5X4R0_9BACT	UniRef90_A0A1V5X4R0 Uncharacterized protein n=1 Tax=Parcubacteria group bacterium ADurb.Bin216 TaxID=1852939 RepID=A0A1V5X4R0_9BACT	Parcubacteria group bacterium ADurb.Bin216	FALSE	0.934	347	3.834e-106													0	MNSC_02800					19	K08084	2	PILIN	0.006858	1.8e-05	1.3e-05	0	0	0.99311	CS pos: 8-9. Pr: 0.7624
MNSC_02810	B			A0A1V5X4R6_9BACT	UniRef90_A0A1V5X4R6 Type II secretion system protein n=1 Tax=Parcubacteria group bacterium ADurb.Bin216 TaxID=1852939 RepID=A0A1V5X4R6_9BACT	Parcubacteria group bacterium ADurb.Bin216	TRUE	0.983	446	9.568e-140													0	MNSC_02810					19	K02671	7	PILIN	0.140657	0.000307	0.000127	6e-06	2e-06	0.858904	CS pos: 10-11. Pr: 0.6309
MNSC_02820	B			A0A1V5X506_9BACT	UniRef90_A0A1V5X506 Uncharacterized protein n=1 Tax=Parcubacteria group bacterium ADurb.Bin216 TaxID=1852939 RepID=A0A1V5X506_9BACT	Parcubacteria group bacterium ADurb.Bin216	TRUE	0.936	385	4.843e-119													0	MNSC_02820					28	K02672	5	PILIN	0.090217	0.000268	6.4e-05	6e-06	2e-06	0.909448	CS pos: 6-7. Pr: 0.6705
MNSC_02830	C			A0A1V5X4Q4_9BACT	UniRef90_A0A1V5X4Q4 PilX_N domain-containing protein n=1 Tax=Parcubacteria group bacterium ADurb.Bin216 TaxID=1852939 RepID=A0A1V5X4Q4_9BACT	Parcubacteria group bacterium ADurb.Bin216	FALSE	0.921	237	2.741e-69													0						14	K08176	4	OTHER	0.928197	0.026991	0.00031	0.000146	9.9e-05	0.044276
MNSC_02840	B	K01972	DNA ligase (NAD+) [EC:6.5.1.2]	A0A1V5X4Q5_9BACT	UniRef90_A0A1V5X4Q5 DNA ligase n=1 Tax=Parcubacteria group bacterium ADurb.Bin216 TaxID=1852939 RepID=A0A1V5X4Q5_9BACT	Parcubacteria group bacterium ADurb.Bin216	TRUE	0.946	1369	0								NAD-dependent DNA ligase adenylation domain [PF01653.21]; NAD-dependent DNA ligase OB-fold domain [PF03120.19]; Helix-hairpin-helix motif [PF12826.10]; BRCA1 C Terminus (BRCT) domain [PF00533.29]; Helix-hairpin-helix domain [PF14520.9]; NAD-dependent DNA ligase C4 zinc finger domain [PF03119.19]					0	MNSC_02840	K01972	E6.5.1.2, ligA, ligB; DNA ligase (NAD+) [EC:6.5.1.2]	K01972	E6.5.1.2, ligA, ligB; DNA ligase (NAD+) [EC:6.5.1.2]	622			OTHER	1	0	0	0	0	0		MNSC_02840_1	349161.Dred_2346	1.16e-185	549	COG0272@1|root,COG0272@2|Bacteria,1TPQ3@1239|Firmicutes,248AX@186801|Clostridia,260BN@186807|Peptococcaceae	186801|Clostridia	L	DNA ligase that catalyzes the formation of phosphodiester linkages between 5'-phosphoryl and 3'-hydroxyl groups in double-stranded DNA using NAD as a coenzyme and as the energy source for the reaction. It is essential for DNA replication and repair of damaged DNA	ligA	-
MNSC_02850	B	K05837	rod shape determining protein RodA	A0A1V5X4P7_9BACT	UniRef90_A0A1V5X4P7 Rod shape-determining protein RodA n=1 Tax=Parcubacteria group bacterium ADurb.Bin216 TaxID=1852939 RepID=A0A1V5X4P7_9BACT	Parcubacteria group bacterium ADurb.Bin216	TRUE	0.928	713	2.532e-229								Cell cycle protein [PF01098.22]					0	MNSC_02850	K05837	rodA, mrdB; rod shape determining protein RodA	K05837	rodA, mrdB; rod shape determining protein RodA	246			OTHER	1	0	0	0	0	0		MNSC_02850_1	289376.THEYE_A1846	3.19e-68	226	COG0772@1|root,COG0772@2|Bacteria,3J0IA@40117|Nitrospirae	40117|Nitrospirae	D	Peptidoglycan polymerase that is essential for cell wall elongation	mrdB	-
MNSC_02860	B			A0A1V5X4V7_9BACT	UniRef90_A0A1V5X4V7 NIF3 (NGG1p interacting factor 3) n=1 Tax=Parcubacteria group bacterium ADurb.Bin216 TaxID=1852939 RepID=A0A1V5X4V7_9BACT	Parcubacteria group bacterium ADurb.Bin216	TRUE	0.93	616	1.487e-196								NIF3 (NGG1p interacting factor 3) [PF01784.21]					0	MNSC_02860					328			OTHER	1	0	0	0	0	0		MNSC_02860_1	515635.Dtur_1728	4.32e-107	322	COG0327@1|root,COG0327@2|Bacteria	2|Bacteria	L	Belongs to the GTP cyclohydrolase I type 2 NIF3 family	-	-
MNSC_02870	B	K05366	penicillin-binding protein 1A [EC:2.4.1.129 3.4.16.4]	A0A1V5X4Q2_9BACT	UniRef90_A0A1V5X4Q2 peptidoglycan glycosyltransferase n=1 Tax=Parcubacteria group bacterium ADurb.Bin216 TaxID=1852939 RepID=A0A1V5X4Q2_9BACT	Parcubacteria group bacterium ADurb.Bin216	TRUE	0.95	1444	0	MER0000458	SPE	MER0000458 - penicillin-binding protein 2 (Bacillus subtilis) [X52.001]#SPE#{peptidase unit: 185-559}~source PBPD_BACSU~	FALSE	0.235	110	7.774e-23	Transglycosylase [PF00912.25]; Penicillin binding protein transpeptidase domain [PF00905.25]	GT51	GT51 murein polymerase (EC 2.4.1.129).	2.4.1.129	GT51.hmm	0	MNSC_02870			K05366	mrcA; penicillin-binding protein 1A [EC:2.4.99.28 3.4.16.4]	199			OTHER	0.999825	0.000167	1e-06	0	0	4e-06		MNSC_02870_1	309801.trd_1968	7.56e-106	349	COG0744@1|root,COG0744@2|Bacteria,2G5ZG@200795|Chloroflexi,27XN3@189775|Thermomicrobia	189775|Thermomicrobia	M	Transglycosylase	-	-
MNSC_02880	B	K01866	tyrosyl-tRNA synthetase [EC:6.1.1.1]	A0A1V5X4T8_9BACT	UniRef90_A0A1V5X4T8 tyrosine--tRNA ligase n=1 Tax=Parcubacteria group bacterium ADurb.Bin216 TaxID=1852939 RepID=A0A1V5X4T8_9BACT	Parcubacteria group bacterium ADurb.Bin216	TRUE	0.951	815	6.224e-264								tRNA synthetases class I (W and Y) [PF00579.28]; tRNA synthetases class I (I, L, M and V) [PF00133.25]					0	MNSC_02880	K01866	YARS, tyrS; tyrosyl-tRNA synthetase [EC:6.1.1.1]	K01866	YARS, tyrS; tyrosyl-tRNA synthetase [EC:6.1.1.1]	321			OTHER	1	0	0	0	0	0		MNSC_02880_1	866774.HMPREF9248_0811	1.45e-82	267	COG0162@1|root,COG0162@2|Bacteria,2GJPR@201174|Actinobacteria,4CV92@84998|Coriobacteriia	84998|Coriobacteriia	J	Catalyzes the attachment of tyrosine to tRNA(Tyr) in a two-step reaction tyrosine is first activated by ATP to form Tyr- AMP and then transferred to the acceptor end of tRNA(Tyr)	tyrS	-
MNSC_02890	C	K01159	crossover junction endodeoxyribonuclease RuvC [EC:3.1.21.10]	A0A1V5X4P2_9BACT	UniRef90_A0A1V5X4P2 Crossover junction endodeoxyribonuclease RuvC n=1 Tax=Parcubacteria group bacterium ADurb.Bin216 TaxID=1852939 RepID=A0A1V5X4P2_9BACT	Parcubacteria group bacterium ADurb.Bin216	FALSE	0.964	331	5.962e-101								Crossover junction endodeoxyribonuclease RuvC [PF02075.20]					0	MNSC_02890	K01159	ruvC; crossover junction endodeoxyribonuclease RuvC [EC:3.1.21.10]	K01159	ruvC; crossover junction endodeoxyribonuclease RuvC [EC:3.1.21.10]	142			OTHER	1	0	0	0	0	0		MNSC_02890_1	1121947.AUHK01000001_gene828	9.18e-46	154	COG0817@1|root,COG0817@2|Bacteria,1V3N9@1239|Firmicutes,24HMI@186801|Clostridia,22GFG@1570339|Peptoniphilaceae	186801|Clostridia	L	Nuclease that resolves Holliday junction intermediates in genetic recombination. Cleaves the cruciform structure in supercoiled DNA by nicking to strands with the same polarity at sites symmetrically opposed at the junction in the homologous arms and leaves a 5'-terminal phosphate and a 3'-terminal hydroxyl group	ruvC	-
MNSC_02900	B	K18189	translational activator of cytochrome c oxidase 1	A0A1V5X4Q1_9BACT	UniRef90_A0A1V5X4Q1 Probable transcriptional regulatory protein BWY21_00213 n=1 Tax=Parcubacteria group bacterium ADurb.Bin216 TaxID=1852939 RepID=A0A1V5X4Q1_9BACT	Parcubacteria group bacterium ADurb.Bin216	TRUE	0.951	478	2.404e-150	MER1153440	M20X	MER1153440 - family M20 non-peptidase homologues (Paraoerskovia marina) [M20.UNW]#M20X#{peptidase unit: 39-214}~source WP_029253489~	FALSE	0.421	102	1.022e-22	Transcriptional regulator [PF01709.23]					0	MNSC_02900					228			OTHER	1	0	0	0	0	0		MNSC_02900_1	311424.DhcVS_386	1.68e-57	190	COG0217@1|root,COG0217@2|Bacteria,2G6AI@200795|Chloroflexi,34CQY@301297|Dehalococcoidia	301297|Dehalococcoidia	K	regulation of RNA biosynthetic process	-	-
MNSC_02910	B			A0A1V5X4P8_9BACT	UniRef90_A0A1V5X4P8 LTD domain-containing protein n=1 Tax=Parcubacteria group bacterium ADurb.Bin216 TaxID=1852939 RepID=A0A1V5X4P8_9BACT	Parcubacteria group bacterium ADurb.Bin216	TRUE	0.932	441	5.173e-138								Lamin Tail Domain [PF00932.22]					0	MNSC_02910					117			SP	0.000236	0.99915	0.000172	0.000153	0.000151	0.000135	CS pos: 21-22. Pr: 0.9782	MNSC_02910_1	1385510.N781_08120	4.3e-26	113	COG1502@1|root,COG1502@2|Bacteria,1VSU5@1239|Firmicutes,4HTP4@91061|Bacilli,2Y9A5@289201|Pontibacillus	91061|Bacilli	I	Lamin Tail Domain	-	-
MNSC_02920	B	K03551	holliday junction DNA helicase RuvB [EC:5.6.2.4]	A0A1V5X4Z5_9BACT	UniRef90_A0A1V5X4Z5 Holliday junction ATP-dependent DNA helicase RuvB n=1 Tax=Parcubacteria group bacterium ADurb.Bin216 TaxID=1852939 RepID=A0A1V5X4Z5_9BACT	Parcubacteria group bacterium ADurb.Bin216	TRUE	0.938	655	9.289e-210								Holliday junction DNA helicase RuvB P-loop domain [PF05496.15]; RuvB C-terminal winged helix domain [PF05491.16]; RuvB AAA lid domain [PF17864.4]; ATPase family associated with various cellular activities (AAA) [PF00004.32]; AAA domain (dynein-related subfamily) [PF07728.17]; Bacterial dnaA protein [PF00308.21]					0	MNSC_02920	K03551	ruvB; holliday junction DNA helicase RuvB [EC:5.6.2.4]	K03551	ruvB; holliday junction DNA helicase RuvB [EC:5.6.2.4]	366			OTHER	1	0	0	0	0	0		MNSC_02920_1	515622.bpr_I1648	4.99e-126	371	COG2255@1|root,COG2255@2|Bacteria,1TR47@1239|Firmicutes,247W0@186801|Clostridia,4BWSK@830|Butyrivibrio	186801|Clostridia	L	The RuvA-RuvB complex in the presence of ATP renatures cruciform structure in supercoiled DNA with palindromic sequence, indicating that it may promote strand exchange reactions in homologous recombination. RuvAB is a helicase that mediates the Holliday junction migration by localized denaturation and reannealing	ruvB	-
MNSC_02930	B			A0A1V5X4N9_9BACT	UniRef90_A0A1V5X4N9 Type II secretion system protein E n=1 Tax=Parcubacteria group bacterium ADurb.Bin216 TaxID=1852939 RepID=A0A1V5X4N9_9BACT	Parcubacteria group bacterium ADurb.Bin216	TRUE	0.943	869	6.515e-282								Type II/IV secretion system protein [PF00437.23]					0	MNSC_02930	K02454	gspE; general secretion pathway protein E [EC:7.4.2.8]	K02652	pilB; type IV pilus assembly protein PilB	180	K02454	127	OTHER	1	0	0	0	0	0		MNSC_02930_1	1123325.JHUV01000013_gene1637	1.09e-95	306	COG2804@1|root,COG2804@2|Bacteria,2G3UR@200783|Aquificae	200783|Aquificae	NU	PFAM Type II secretion system protein E	-	-
MNSC_02940	B			A0A1V5X4P1_9BACT	UniRef90_A0A1V5X4P1 Type II secretion system protein G n=1 Tax=Parcubacteria group bacterium ADurb.Bin216 TaxID=1852939 RepID=A0A1V5X4P1_9BACT	Parcubacteria group bacterium ADurb.Bin216	TRUE	0.975	931	4.143e-303								Sulfatase-modifying factor enzyme 1 [PF03781.19]					0	MNSC_02940					103			PILIN	0.024633	1.5e-05	8e-06	0	0	0.975349	CS pos: 7-8. Pr: 0.6781	MNSC_02940_1	1268622.AVS7_03107	3.66e-09	67.8	COG4886@1|root,COG4886@2|Bacteria,1N30B@1224|Proteobacteria	1224|Proteobacteria	T	Leucine-rich repeat (LRR) protein	-	-
MNSC_02950	B			A0A1V5X4P5_9BACT	UniRef90_A0A1V5X4P5 Uncharacterized protein n=1 Tax=Parcubacteria group bacterium ADurb.Bin216 TaxID=1852939 RepID=A0A1V5X4P5_9BACT	Parcubacteria group bacterium ADurb.Bin216	TRUE	0.948	714	6.773e-230													0						16	K06881	9	OTHER	1	0	0	0	0	0		MNSC_02950_1	598659.NAMH_1550	0.000124	52	COG0618@1|root,COG0618@2|Bacteria,1RAUQ@1224|Proteobacteria,42RKG@68525|delta/epsilon subdivisions,2YNXK@29547|Epsilonproteobacteria	29547|Epsilonproteobacteria	S	DHH family	-	-
MNSC_02960	B	K07739	elongator complex protein 3 (tRNA carboxymethyluridine synthase) [EC:2.3.1.311]	A0A1V5X4U9_9BACT	UniRef90_A0A1V5X4U9 Coproporphyrinogen III oxidase n=1 Tax=Parcubacteria group bacterium ADurb.Bin216 TaxID=1852939 RepID=A0A1V5X4U9_9BACT	Parcubacteria group bacterium ADurb.Bin216	TRUE	0.95	1071	0								Radical_SAM C-terminal domain [PF16199.8]					0	MNSC_02960	K07739	ELP3, KAT9; elongator complex protein 3 (tRNA carboxymethyluridine synthase) [EC:2.3.1.311]	K07739	ELP3, KAT9; elongator complex protein 3 (tRNA carboxymethyluridine synthase) [EC:2.3.1.311]	394			OTHER	1	0	0	0	0	0		MNSC_02960_1	391623.TERMP_01713	2.25e-115	360	COG1243@1|root,arCOG01361@2157|Archaea,2XT9Z@28890|Euryarchaeota,2430Z@183968|Thermococci	183968|Thermococci	K	Radical_SAM C-terminal domain	-	-
MNSC_02970	B			A0A1V5X4P0_9BACT	UniRef90_A0A1V5X4P0 23S rRNA (Guanine(745)-N(1))-methyltransferase n=1 Tax=Parcubacteria group bacterium ADurb.Bin216 TaxID=1852939 RepID=A0A1V5X4P0_9BACT	Parcubacteria group bacterium ADurb.Bin216	TRUE	0.987	481	9.636e-152								Methyltransferase domain [PF08241.15]; Methyltransferase domain [PF13649.9]; Methyltransferase domain [PF13847.9]; Methyltransferase domain [PF13489.9]; ubiE/COQ5 methyltransferase family [PF01209.21]; Methyltransferase domain [PF08242.15]; Mycolic acid cyclopropane synthetase [PF02353.23]; Tellurite resistance protein TehB [PF03848.17]; mRNA capping enzyme [PF03291.19]					0	MNSC_02970					55	K10770	35	OTHER	1	0	0	0	0	0		MNSC_02970_1	1185876.BN8_00553	2.66e-05	52	COG2227@1|root,COG2227@2|Bacteria,4NSSH@976|Bacteroidetes	976|Bacteroidetes	H	Methyltransferase domain	-	-
MNSC_02980	B			A0A1V5X4T1_9BACT	UniRef90_A0A1V5X4T1 Uncharacterized protein n=1 Tax=Parcubacteria group bacterium ADurb.Bin216 TaxID=1852939 RepID=A0A1V5X4T1_9BACT	Parcubacteria group bacterium ADurb.Bin216	TRUE	0.934	437	1.976e-136								SLOG cluster4 family [PF18306.4]					0	MNSC_02980					139			OTHER	1	0	0	0	0	0		MNSC_02980_1	314345.SPV1_10621	9.43e-34	128	COG1611@1|root,COG3350@1|root,COG1611@2|Bacteria,COG3350@2|Bacteria,1R8EU@1224|Proteobacteria	1224|Proteobacteria	S	YHS domain	-	-
MNSC_02990	C			A0A1V5X4N8_9BACT	UniRef90_A0A1V5X4N8 Uncharacterized protein n=1 Tax=Parcubacteria group bacterium ADurb.Bin216 TaxID=1852939 RepID=A0A1V5X4N8_9BACT	Parcubacteria group bacterium ADurb.Bin216	FALSE	0.874	298	1.488e-89													0	MNSC_02990					20	K03243	6	OTHER	1	0	0	0	0	0		MNSC_02990_1	386456.JQKN01000002_gene2406	1.09e-07	58.2	COG0826@1|root,arCOG03202@2157|Archaea,2XVHF@28890|Euryarchaeota,23NUE@183925|Methanobacteria	183925|Methanobacteria	O	peptidase	-	-
MNSC_03000	B			A0A1V5X4P4_9BACT	UniRef90_A0A1V5X4P4 DNA helicase UvrD n=1 Tax=Parcubacteria group bacterium ADurb.Bin216 TaxID=1852939 RepID=A0A1V5X4P4_9BACT	Parcubacteria group bacterium ADurb.Bin216	TRUE	0.975	857	4.069e-278								PHP-associated [PF13263.9]					0	MNSC_03000					417			OTHER	1	0	0	0	0	0		MNSC_03000_1	1499967.BAYZ01000095_gene4145	9.51e-144	444	COG0210@1|root,COG1379@1|root,COG0210@2|Bacteria,COG1379@2|Bacteria,2NNW8@2323|unclassified Bacteria	2|Bacteria	L	DNA helicase	yqxK	-
MNSC_03010	B	K07082	UPF0755 protein	A0A1V5X4P3_9BACT	UniRef90_A0A1V5X4P3 Endolytic murein transglycosylase n=1 Tax=Parcubacteria group bacterium ADurb.Bin216 TaxID=1852939 RepID=A0A1V5X4P3_9BACT	Parcubacteria group bacterium ADurb.Bin216	TRUE	0.939	687	1.176e-220								YceG-like family [PF02618.19]					0	MNSC_03010	K07082	mltG; peptidoglycan lytic transglycosylase G [EC:4.2.2.29]	K07082	mltG; peptidoglycan lytic transglycosylase G [EC:4.2.2.29]	195			OTHER	0.793926	0.070506	0.132158	0.000592	0.000292	0.002538		MNSC_03010_1	1031288.AXAA01000007_gene909	5.7e-48	171	COG1559@1|root,COG1559@2|Bacteria,1TS48@1239|Firmicutes,2493B@186801|Clostridia,36FDF@31979|Clostridiaceae	186801|Clostridia	S	Functions as a peptidoglycan terminase that cleaves nascent peptidoglycan strands endolytically to terminate their elongation	mltG	-
MNSC_03020	E																						0						17	K06904	1	OTHER	0.999654	3.7e-05	0.000199	1.6e-05	6e-06	0.0001
MNSC_03030	C			A0A1V5X4Y7_9BACT	UniRef90_A0A1V5X4Y7 30S ribosomal protein S21 n=1 Tax=Parcubacteria group bacterium ADurb.Bin216 TaxID=1852939 RepID=A0A1V5X4Y7_9BACT	Parcubacteria group bacterium ADurb.Bin216	FALSE	0.968	68	4.048e-12													0						15	K15430	2	OTHER	1	0	3e-06	0	0	0
MNSC_03040	C			A0A1V5X4M6_9BACT	UniRef90_A0A1V5X4M6 Transcription elongation factor GreA n=1 Tax=Parcubacteria group bacterium ADurb.Bin216 TaxID=1852939 RepID=A0A1V5X4M6_9BACT	Parcubacteria group bacterium ADurb.Bin216	FALSE	0.932	301	1.014e-90								Transcription elongation factor, GreA/GreB, C-term [PF01272.22]					0	MNSC_03040	K03624	greA; transcription elongation factor GreA	K03624	greA; transcription elongation factor GreA	84			OTHER	1	0	0	0	0	0		MNSC_03040_1	1541960.KQ78_00635	1.5e-14	73.9	COG0782@1|root,COG0782@2|Bacteria,3WTDQ@544448|Tenericutes	544448|Tenericutes	K	Necessary for efficient RNA polymerase transcription elongation past template-encoded arresting sites. The arresting sites in DNA have the property of trapping a certain fraction of elongating RNA polymerases that pass through, resulting in locked ternary complexes. Cleavage of the nascent transcript by cleavage factors such as GreA or GreB allows the resumption of elongation from the new 3'termi…	greA	-
MNSC_03050	B			A0A1V5X4M4_9BACT	UniRef90_A0A1V5X4M4 Major Facilitator Superfamily protein n=1 Tax=Parcubacteria group bacterium ADurb.Bin216 TaxID=1852939 RepID=A0A1V5X4M4_9BACT	Parcubacteria group bacterium ADurb.Bin216	TRUE	0.936	408	7.073e-127													0	MNSC_03050					19	K14610	3	OTHER	1	0	0	0	0	0		MNSC_03050_1	1173026.Glo7428_4908	4.25e-06	54.7	COG0477@1|root,COG2814@2|Bacteria,1G3KE@1117|Cyanobacteria	1117|Cyanobacteria	EGP	Major facilitator superfamily	-	-
MNSC_03060	B	K02347	DNA polymerase (family X)	A0A1V5X4N1_9BACT	UniRef90_A0A1V5X4N1 DNA polymerase beta n=1 Tax=Parcubacteria group bacterium ADurb.Bin216 TaxID=1852939 RepID=A0A1V5X4N1_9BACT	Parcubacteria group bacterium ADurb.Bin216	TRUE	0.945	1146	0								DNA polymerase beta thumb [PF14791.9]; Helix-hairpin-helix domain [PF14716.9]; Helix-hairpin-helix domain [PF14520.9]					0	MNSC_03060	K02347	polX, dpx; DNA polymerase (family X)	K02347	polX, dpx; DNA polymerase (family X)	491			OTHER	1	0	0	0	0	0		MNSC_03060_1	472759.Nhal_1958	1.46e-150	452	COG1387@1|root,COG1796@1|root,COG1387@2|Bacteria,COG1796@2|Bacteria,1MYXV@1224|Proteobacteria,1TK7U@1236|Gammaproteobacteria,1X089@135613|Chromatiales	135613|Chromatiales	L	DNA polymerase X family	-	-
MNSC_03070	B			A0A1V5X4U4_9BACT	UniRef90_A0A1V5X4U4 Thil AANH domain-containing protein n=1 Tax=Parcubacteria group bacterium ADurb.Bin216 TaxID=1852939 RepID=A0A1V5X4U4_9BACT	Parcubacteria group bacterium ADurb.Bin216	TRUE	0.963	618	9.78e-198								Thiamine biosynthesis protein (ThiI) [PF02568.17]; tRNA methyl transferase HUP domain [PF03054.19]; NFACT protein RNA binding domain [PF18297.4]					1	MNSC_03070			K00566	mnmA, trmU; tRNA-uridine 2-sulfurtransferase [EC:2.8.1.13]	111			OTHER	1	0	0	0	0	0		MNSC_03070_1	1162668.LFE_0382	1.28e-60	203	COG0301@1|root,COG0301@2|Bacteria,3J10Y@40117|Nitrospirae	40117|Nitrospirae	HK	Thiamine biosynthesis protein (ThiI)	-	-
MNSC_03080	C			A0A1V5X4M5_9BACT	UniRef90_A0A1V5X4M5 Single-stranded DNA-binding protein n=1 Tax=Parcubacteria group bacterium ADurb.Bin216 TaxID=1852939 RepID=A0A1V5X4M5_9BACT	Parcubacteria group bacterium ADurb.Bin216	FALSE	0.952	192	3.26e-54													0						17	K08483	1	OTHER	1	0	0	0	0	0
MNSC_03090	C	K02887	large subunit ribosomal protein L20	A0A1V5X4S3_9BACT	UniRef90_A0A1V5X4S3 50S ribosomal protein L20 n=1 Tax=Parcubacteria group bacterium ADurb.Bin216 TaxID=1852939 RepID=A0A1V5X4S3_9BACT	Parcubacteria group bacterium ADurb.Bin216	FALSE	0.913	222	6.015e-64								Ribosomal protein L20 [PF00453.21]					0	MNSC_03090	K02887	RP-L20, MRPL20, rplT; large subunit ribosomal protein L20	K02887	RP-L20, MRPL20, rplT; large subunit ribosomal protein L20	130			OTHER	1	0	0	0	0	0		MNSC_03090_1	521719.ATXQ01000002_gene2659	2.42e-31	114	COG0292@1|root,COG0292@2|Bacteria,1RGU2@1224|Proteobacteria,1S3P3@1236|Gammaproteobacteria,1YG3I@136841|Pseudomonas aeruginosa group	1236|Gammaproteobacteria	J	Binds directly to 23S ribosomal RNA and is necessary for the in vitro assembly process of the 50S ribosomal subunit. It is not involved in the protein synthesizing functions of that subunit	rplT	GO:0000027,GO:0000900,GO:0003674,GO:0003676,GO:0003723,GO:0003729,GO:0003735,GO:0005198,GO:0005488,GO:0005575,GO:0005622,GO:0005623,GO:0005737,GO:0005829,GO:0005840,GO:0006355,GO:0006412,GO:0006417,GO:0006518,GO:0006807,GO:0006996,GO:0008150,GO:0008152,GO:0009058,GO:0009059,GO:0009889,GO:0009890,GO:0009892,GO:0009987,GO:0010467,GO:0010468,GO:0010556,GO:0010558,GO:0010605,GO:0010608,GO:0010629,GO:…
MNSC_03100	C	K02520	translation initiation factor IF-3	A0A1V5X4M8_9BACT	UniRef90_A0A1V5X4M8 Translation initiation factor IF-3 n=1 Tax=Parcubacteria group bacterium ADurb.Bin216 TaxID=1852939 RepID=A0A1V5X4M8_9BACT	Parcubacteria group bacterium ADurb.Bin216	FALSE	0.927	338	3.44e-103								Translation initiation factor IF-3, N-terminal domain [PF05198.19]; Translation initiation factor IF-3, C-terminal domain [PF00707.25]					0	MNSC_03100	K02520	infC, MTIF3; translation initiation factor IF-3	K02520	infC, MTIF3; translation initiation factor IF-3	128			OTHER	1	0	0	0	0	0		MNSC_03100_1	485913.Krac_6813	5.31e-26	105	COG0290@1|root,COG0290@2|Bacteria,2G6N2@200795|Chloroflexi	200795|Chloroflexi	J	IF-3 binds to the 30S ribosomal subunit and shifts the equilibrum between 70S ribosomes and their 50S and 30S subunits in favor of the free subunits, thus enhancing the availability of 30S subunits on which protein synthesis initiation begins	infC	-
MNSC_03110	C	K03664	SsrA-binding protein	A0A2H0FGJ2_9BACT	UniRef90_A0A2H0FGJ2 SsrA-binding protein n=1 Tax=Candidatus Nealsonbacteria bacterium CG18_big_fil_WC_8_21_14_2_50_37_10 TaxID=1974717 RepID=A0A2H0FGJ2_9BACT	Candidatus Nealsonbacteria bacterium CG18_big_fil_WC_8_21_14_2_50_37_10	FALSE	0.59	181	7.477e-49								SmpB protein [PF01668.21]					0	MNSC_03110	K03664	smpB; SsrA-binding protein	K03664	smpB; SsrA-binding protein	141			OTHER	1	0	0	0	0	0		MNSC_03110_1	768670.Calni_0376	2.67e-38	134	COG0691@1|root,COG0691@2|Bacteria,2GFR6@200930|Deferribacteres	200930|Deferribacteres	J	the 2 termini fold to resemble tRNA(Ala) and it encodes a tag peptide , a short internal open reading frame. During trans-translation Ala- aminoacylated tmRNA acts like a tRNA, entering the A-site of stalled ribosomes, displacing the stalled mRNA. The ribosome then switches to translate the ORF on the tmRNA	smpB	-
MNSC_03120	B	K01887	arginyl-tRNA synthetase [EC:6.1.1.19]	A0A1V5X155_9BACT	UniRef90_A0A1V5X155 Arginine--tRNA ligase n=1 Tax=Parcubacteria group bacterium ADurb.Bin216 TaxID=1852939 RepID=A0A1V5X155_9BACT	Parcubacteria group bacterium ADurb.Bin216	TRUE	0.968	1096	0								tRNA synthetases class I (R) [PF00750.22]; DALR anticodon binding domain [PF05746.18]; Arginyl tRNA synthetase N terminal domain [PF03485.19]; tRNA synthetases class I (K) [PF01921.21]					0	MNSC_03120	K01887	RARS, argS; arginyl-tRNA synthetase [EC:6.1.1.19]	K01887	RARS, argS; arginyl-tRNA synthetase [EC:6.1.1.19]	419			OTHER	1	0	0	0	0	0		MNSC_03120_1	1122915.AUGY01000067_gene3077	5.12e-136	412	COG0018@1|root,COG0018@2|Bacteria,1TPEZ@1239|Firmicutes,4HAR3@91061|Bacilli,26R9D@186822|Paenibacillaceae	91061|Bacilli	J	Catalyzes a two-step reaction, first charging an arginine molecule by linking its carboxyl group to the alpha-phosphate of ATP, followed by transfer of the aminoacyl-adenylate to its tRNA	argS	GO:0003674,GO:0003824,GO:0004812,GO:0004814,GO:0005575,GO:0005622,GO:0005623,GO:0005737,GO:0006082,GO:0006139,GO:0006399,GO:0006412,GO:0006418,GO:0006420,GO:0006518,GO:0006520,GO:0006725,GO:0006807,GO:0008150,GO:0008152,GO:0009058,GO:0009059,GO:0009987,GO:0010467,GO:0016070,GO:0016874,GO:0016875,GO:0019538,GO:0019752,GO:0034641,GO:0034645,GO:0034660,GO:0043038,GO:0043039,GO:0043043,GO:0043170,GO:…
MNSC_03130	B			A0A1V5X139_9BACT	UniRef90_A0A1V5X139 Uncharacterized protein n=1 Tax=Parcubacteria group bacterium ADurb.Bin216 TaxID=1852939 RepID=A0A1V5X139_9BACT	Parcubacteria group bacterium ADurb.Bin216	TRUE	0.974	386	1.761e-119													0						15	K01869	5	OTHER	1	0	0	0	0	0
MNSC_03140	B			A0A1V5X1B3_9BACT	UniRef90_A0A1V5X1B3 Multifunctional CCA protein n=1 Tax=Parcubacteria group bacterium ADurb.Bin216 TaxID=1852939 RepID=A0A1V5X1B3_9BACT	Parcubacteria group bacterium ADurb.Bin216	TRUE	0.946	754	2.727e-243								HD domain [PF01966.25]					0	MNSC_03140			K00974	cca; tRNA nucleotidyltransferase (CCA-adding enzyme) [EC:2.7.7.72 3.1.3.- 3.1.4.-]	138			OTHER	1	0	0	0	0	0		MNSC_03140_1	883114.HMPREF9709_00945	1.06e-38	151	COG0617@1|root,COG0617@2|Bacteria,1TQ2A@1239|Firmicutes,247XC@186801|Clostridia,22GEC@1570339|Peptoniphilaceae	186801|Clostridia	J	Poly A polymerase head domain	cca	-
MNSC_03150	B			A0A1V5X133_9BACT	UniRef90_A0A1V5X133 Sensor histidine kinase MtrB n=1 Tax=Parcubacteria group bacterium ADurb.Bin216 TaxID=1852939 RepID=A0A1V5X133_9BACT	Parcubacteria group bacterium ADurb.Bin216	TRUE	0.861	537	1.759e-169								Response regulator receiver domain [PF00072.27]					0	MNSC_03150					80			OTHER	1	0	0	0	0	0		MNSC_03150_1	521011.Mpal_0015	2.05e-17	89.4	COG0642@1|root,arCOG02385@1|root,arCOG02385@2157|Archaea,arCOG06193@2157|Archaea	2157|Archaea	T	Histidine kinase-, DNA gyrase B-, and HSP90-like ATPase	-	-
MNSC_03160	B			A0A1V5X161_9BACT	UniRef90_A0A1V5X161 CAI-1 autoinducer sensor kinase/phosphatase CqsS n=1 Tax=Parcubacteria group bacterium ADurb.Bin216 TaxID=1852939 RepID=A0A1V5X161_9BACT	Parcubacteria group bacterium ADurb.Bin216	TRUE	0.927	679	8.104e-218								Response regulator receiver domain [PF00072.27]; Histidine kinase-, DNA gyrase B-, and HSP90-like ATPase [PF02518.29]					0	MNSC_03160					119			OTHER	1	0	0	0	0	0		MNSC_03160_1	456442.Mboo_0338	9.51e-25	113	COG0642@1|root,COG2203@1|root,arCOG02385@1|root,arCOG02356@2157|Archaea,arCOG02385@2157|Archaea,arCOG06192@2157|Archaea,2Y7RQ@28890|Euryarchaeota,2NAGK@224756|Methanomicrobia	224756|Methanomicrobia	T	ATP-binding region, ATPase domain protein domain protein	-	-
MNSC_03170	B			A0A1V5X168_9BACT	UniRef90_A0A1V5X168 2,3-bisphosphoglycerate-dependent phosphoglycerate mutase n=1 Tax=Parcubacteria group bacterium ADurb.Bin216 TaxID=1852939 RepID=A0A1V5X168_9BACT	Parcubacteria group bacterium ADurb.Bin216	TRUE	0.94	387	1.371e-119								Histidine phosphatase superfamily (branch 1) [PF00300.25]					0	MNSC_03170	K01834	PGAM, gpmA; 2,3-bisphosphoglycerate-dependent phosphoglycerate mutase [EC:5.4.2.11]			23	K01834	12	OTHER	1	0	0	0	0	0		MNSC_03170_1	1454004.AW11_02023	3.78e-11	67.4	COG0406@1|root,COG0406@2|Bacteria,1NPC4@1224|Proteobacteria,2VQTE@28216|Betaproteobacteria,1KQUH@119066|unclassified Betaproteobacteria	28216|Betaproteobacteria	G	Phosphoglycerate mutase family	gpmB	-
MNSC_03180	B	K01870	isoleucyl-tRNA synthetase [EC:6.1.1.5]	A0A1V5X1E2_9BACT	UniRef90_A0A1V5X1E2 Isoleucine--tRNA ligase n=1 Tax=Parcubacteria group bacterium ADurb.Bin216 TaxID=1852939 RepID=A0A1V5X1E2_9BACT	Parcubacteria group bacterium ADurb.Bin216	TRUE	0.963	1998	0								tRNA synthetases class I (I, L, M and V) [PF00133.25]; Domain of unknown function (DUF5915) [PF19302.2]; Anticodon-binding domain of tRNA ligase [PF08264.16]; tRNA synthetases class I (M) [PF09334.14]					0	MNSC_03180	K01870	IARS, ileS; isoleucyl-tRNA synthetase [EC:6.1.1.5]	K01870	IARS, ileS; isoleucyl-tRNA synthetase [EC:6.1.1.5]	813			OTHER	1	0	0	0	0	0		MNSC_03180_1	243275.TDE_2663	2.53e-288	838	COG0060@1|root,COG0060@2|Bacteria,2J57V@203691|Spirochaetes	203691|Spirochaetes	J	amino acids such as valine, to avoid such errors it has two additional distinct tRNA(Ile)-dependent editing activities. One activity is designated as 'pretransfer' editing and involves the hydrolysis of activated Val-AMP. The other activity is designated 'posttransfer' editing and involves deacylation of mischarged Val-tRNA(Ile)	ileS	-
MNSC_03190	C			A0A1V5X177_9BACT	UniRef90_A0A1V5X177 Uncharacterized protein n=1 Tax=Parcubacteria group bacterium ADurb.Bin216 TaxID=1852939 RepID=A0A1V5X177_9BACT	Parcubacteria group bacterium ADurb.Bin216	FALSE	0.894	200	1.375e-56													0						15	K12492	4	OTHER	1	0	0	0	0	0
MNSC_03200	B			A0A1V5X134_9BACT	UniRef90_A0A1V5X134 Uncharacterized protein n=1 Tax=Parcubacteria group bacterium ADurb.Bin216 TaxID=1852939 RepID=A0A1V5X134_9BACT	Parcubacteria group bacterium ADurb.Bin216	TRUE	0.963	1094	0													0						21	K02112	2	OTHER	0.975024	0.020057	0.004546	9.4e-05	5.4e-05	0.000237
MNSC_03210	C			A0A1V5X124_9BACT	UniRef90_A0A1V5X124 Uncharacterized protein n=1 Tax=Parcubacteria group bacterium ADurb.Bin216 TaxID=1852939 RepID=A0A1V5X124_9BACT	Parcubacteria group bacterium ADurb.Bin216	FALSE	0.966	267	2.851e-79													0						21	K06221	1	OTHER	0.915362	0.071714	0.000676	0.000205	0.000141	0.011927
MNSC_03220	B			A0A1V5X166_9BACT	UniRef90_A0A1V5X166 Uncharacterized protein n=1 Tax=Parcubacteria group bacterium ADurb.Bin216 TaxID=1852939 RepID=A0A1V5X166_9BACT	Parcubacteria group bacterium ADurb.Bin216	TRUE	0.91	658	1.574e-210													0						20	K03243	5	OTHER	1	1e-06	0	0	0	0
MNSC_03230	B	K07263	zinc protease [EC:3.4.24.-]	A0A1V5X150_9BACT	UniRef90_A0A1V5X150 Protease 3 n=1 Tax=Parcubacteria group bacterium ADurb.Bin216 TaxID=1852939 RepID=A0A1V5X150_9BACT	Parcubacteria group bacterium ADurb.Bin216	TRUE	0.939	831	5.512e-269	MER0921490	M16B	MER0921490 - subfamily M16B unassigned peptidases () [M16.UPB]#M16B#{peptidase unit: 8-358}~source K2GGW6~	FALSE	0.516	338	5.271e-101	Insulinase (Peptidase family M16) [PF00675.23]; Peptidase M16 inactive domain [PF05193.24]					0	MNSC_03230					326			OTHER	1	0	0	0	0	0		MNSC_03230_1	390989.JOEG01000008_gene1423	3.41e-78	256	COG0612@1|root,COG0612@2|Bacteria,2GJZ3@201174|Actinobacteria,4D8I3@85008|Micromonosporales	201174|Actinobacteria	S	Belongs to the peptidase M16 family	pepR	GO:0005575,GO:0005623,GO:0005886,GO:0016020,GO:0044464,GO:0071944
MNSC_03240	B			A0A1V5X1C1_9BACT	UniRef90_A0A1V5X1C1 Pheromone autoinducer 2 transporter n=1 Tax=Parcubacteria group bacterium ADurb.Bin216 TaxID=1852939 RepID=A0A1V5X1C1_9BACT	Parcubacteria group bacterium ADurb.Bin216	TRUE	0.877	625	1.979e-199								AI-2E family transporter [PF01594.19]					0	MNSC_03240					127			OTHER	1	2e-06	0	0	0	0		MNSC_03240_1	335541.Swol_0467	5.99e-20	97.1	COG0628@1|root,COG0628@2|Bacteria,1TQ84@1239|Firmicutes,248FS@186801|Clostridia,42JXA@68298|Syntrophomonadaceae	186801|Clostridia	S	Pfam:UPF0118	-	-
MNSC_03250	B	K01874	methionyl-tRNA synthetase [EC:6.1.1.10]	A0A1V5X145_9BACT	UniRef90_A0A1V5X145 methionine--tRNA ligase n=1 Tax=Parcubacteria group bacterium ADurb.Bin216 TaxID=1852939 RepID=A0A1V5X145_9BACT	Parcubacteria group bacterium ADurb.Bin216	TRUE	0.985	1008	0								tRNA synthetases class I (M) [PF09334.14]; tRNA synthetases class I (I, L, M and V) [PF00133.25]; Anticodon binding domain of methionyl tRNA ligase [PF19303.2]; tRNA synthetases class I (C) catalytic domain [PF01406.22]; Anticodon-binding domain of tRNA ligase [PF08264.16]					0	MNSC_03250	K01874	MARS, metG; methionyl-tRNA synthetase [EC:6.1.1.10]	K01874	MARS, metG; methionyl-tRNA synthetase [EC:6.1.1.10]	411			OTHER	1	1e-06	0	0	0	0		MNSC_03250_1	525904.Tter_0176	1.82e-168	492	COG0143@1|root,COG0143@2|Bacteria,2NNTX@2323|unclassified Bacteria	2|Bacteria	J	Is required not only for elongation of protein synthesis but also for the initiation of all mRNA translation through initiator tRNA(fMet) aminoacylation	metG	GO:0003674,GO:0003824,GO:0004812,GO:0004825,GO:0006082,GO:0006139,GO:0006399,GO:0006412,GO:0006418,GO:0006431,GO:0006518,GO:0006520,GO:0006725,GO:0006807,GO:0008150,GO:0008152,GO:0009058,GO:0009059,GO:0009987,GO:0010467,GO:0016070,GO:0016874,GO:0016875,GO:0019538,GO:0019752,GO:0034641,GO:0034645,GO:0034660,GO:0043038,GO:0043039,GO:0043043,GO:0043170,GO:0043436,GO:0043603,GO:0043604,GO:0044237,GO:…
MNSC_03260	B	K03424	TatD DNase family protein [EC:3.1.21.-]	A0A1V5X172_9BACT	UniRef90_A0A1V5X172 Deoxyribonuclease YcfH n=1 Tax=Parcubacteria group bacterium ADurb.Bin216 TaxID=1852939 RepID=A0A1V5X172_9BACT	Parcubacteria group bacterium ADurb.Bin216	TRUE	0.95	545	6.305e-173								TatD related DNase [PF01026.24]					0	MNSC_03260	K03424	tatD; TatD DNase family protein [EC:3.1.21.-]	K03424	tatD; TatD DNase family protein [EC:3.1.21.-]	178			OTHER	1	0	0	0	0	0		MNSC_03260_1	1111454.HMPREF1250_1767	4.92e-40	146	COG0084@1|root,COG0084@2|Bacteria,1TNY1@1239|Firmicutes,4H2S5@909932|Negativicutes	909932|Negativicutes	L	hydrolase, TatD family	ycfH	-
MNSC_03270	C			A0A2H0FJH5_9BACT	UniRef90_A0A2H0FJH5 Transposase n=1 Tax=Candidatus Nealsonbacteria bacterium CG18_big_fil_WC_8_21_14_2_50_37_10 TaxID=1974717 RepID=A0A2H0FJH5_9BACT	Candidatus Nealsonbacteria bacterium CG18_big_fil_WC_8_21_14_2_50_37_10	FALSE	0.692	144	7.252e-37								Transposase [PF01527.23]					0	MNSC_03270			K07483	K07483; transposase	52	K07497	24	OTHER	1	1e-06	0	0	0	0		MNSC_03270_1	398767.Glov_3664	4.28e-18	80.1	COG2963@1|root,COG2963@2|Bacteria,1N8W3@1224|Proteobacteria,42X41@68525|delta/epsilon subdivisions,2WT0D@28221|Deltaproteobacteria	28221|Deltaproteobacteria	L	Transposase	-	-
MNSC_03280	C	K07497	putative transposase	A0A2H0FJH9_9BACT	UniRef90_A0A2H0FJH9 IS3 family transposase n=1 Tax=Candidatus Nealsonbacteria bacterium CG18_big_fil_WC_8_21_14_2_50_37_10 TaxID=1974717 RepID=A0A2H0FJH9_9BACT	Candidatus Nealsonbacteria bacterium CG18_big_fil_WC_8_21_14_2_50_37_10	FALSE	0.781	375	2.368e-114								Integrase core domain [PF13683.9]; Integrase core domain [PF00665.29]; HTH-like domain [PF13276.9]					0	MNSC_03280	K07497	K07497; putative transposase	K07497	K07497; putative transposase	260			OTHER	1	0	0	0	0	0		MNSC_03280_1	997296.PB1_10364	5.99e-85	261	COG2801@1|root,COG2801@2|Bacteria,1TQQY@1239|Firmicutes,4HC8M@91061|Bacilli,1ZBTR@1386|Bacillus	91061|Bacilli	L	PFAM Integrase catalytic region	insK9	-
MNSC_03290	B			A0A1V5WXZ8_9BACT	UniRef90_A0A1V5WXZ8 Fibronectin type III domain protein n=1 Tax=Parcubacteria group bacterium ADurb.Bin216 TaxID=1852939 RepID=A0A1V5WXZ8_9BACT	Parcubacteria group bacterium ADurb.Bin216	TRUE	0.975	2161	0													0	MNSC_03290					89	K17307	5	SP	0.000224	0.999213	0.000139	0.000141	0.000129	0.000128	CS pos: 27-28. Pr: 0.9766	MNSC_03290_1	661478.OP10G_4295	1.17e-07	65.1	COG4934@1|root,COG4934@2|Bacteria	2|Bacteria	O	collagen metabolic process	-	-
MNSC_03300	B	K08602	oligoendopeptidase F [EC:3.4.24.-]	A0A1V5WVD9_9BACT	UniRef90_A0A1V5WVD9 Oligoendopeptidase F, plasmid n=1 Tax=Parcubacteria group bacterium ADurb.Bin216 TaxID=1852939 RepID=A0A1V5WVD9_9BACT	Parcubacteria group bacterium ADurb.Bin216	TRUE	0.956	1202	0	MER0510910	M03X	MER0510910 - family M3 unassigned peptidases () [M03.UPW]#M03X#{peptidase unit: 282-591}~source YP_008870157~	TRUE	0.599	362	2.059e-106	Peptidase family M3 [PF01432.23]					0	MNSC_03300	K08602	pepF, pepB; oligoendopeptidase F [EC:3.4.24.-]	K08602	pepF, pepB; oligoendopeptidase F [EC:3.4.24.-]	271			OTHER	1	1e-06	0	0	0	0		MNSC_03300_1	661478.OP10G_1623	4.97e-82	276	COG1164@1|root,COG1164@2|Bacteria	2|Bacteria	E	metalloendopeptidase activity	pepF	-
MNSC_03310	C	K09131	uncharacterized protein	A0A1V5WVH4_9BACT	UniRef90_A0A1V5WVH4 UPF0235 protein n=1 Tax=Parcubacteria group bacterium ADurb.Bin216 TaxID=1852939 RepID=A0A1V5WVH4_9BACT	Parcubacteria group bacterium ADurb.Bin216	FALSE	0.954	161	1.443e-43								Uncharacterised ACR, YggU family COG1872 [PF02594.19]					0	MNSC_03310	K09131	K09131; uncharacterized protein	K09131	K09131; uncharacterized protein	53			OTHER	1	0	0	0	0	0		MNSC_03310_1	163908.KB235896_gene2932	1.85e-08	53.5	COG1872@1|root,COG1872@2|Bacteria,1G935@1117|Cyanobacteria,1HPRR@1161|Nostocales	1117|Cyanobacteria	S	Belongs to the UPF0235 family	-	-
MNSC_03320	C	K09775	uncharacterized protein	A0A1V5WV45_9BACT	UniRef90_A0A1V5WV45 Divergent PAP2 family protein n=1 Tax=Parcubacteria group bacterium ADurb.Bin216 TaxID=1852939 RepID=A0A1V5WV45_9BACT	Parcubacteria group bacterium ADurb.Bin216	FALSE	0.91	287	4.027e-86								Divergent PAP2 family [PF02681.17]					0	MNSC_03320	K09775	K09775; uncharacterized protein	K09775	K09775; uncharacterized protein	114			OTHER	1	0	0	0	0	0		MNSC_03320_1	857293.CAAU_2501	5.6e-27	105	COG1963@1|root,COG1963@2|Bacteria,1VAVC@1239|Firmicutes,24MV7@186801|Clostridia,36KSA@31979|Clostridiaceae	186801|Clostridia	S	Divergent PAP2 family	-	-
MNSC_03330	B			A0A1V5WV95_9BACT	UniRef90_A0A1V5WV95 Release factor glutamine methyltransferase n=1 Tax=Parcubacteria group bacterium ADurb.Bin216 TaxID=1852939 RepID=A0A1V5WV95_9BACT	Parcubacteria group bacterium ADurb.Bin216	TRUE	0.971	446	1.103e-139								Methyltransferase small domain [PF05175.17]; Conserved hypothetical protein 95 [PF03602.18]					0	MNSC_03330	K02493	hemK, prmC, HEMK; release factor glutamine methyltransferase [EC:2.1.1.297]	K02493	hemK, prmC, HEMK; release factor glutamine methyltransferase [EC:2.1.1.297]	106			OTHER	1	0	0	0	0	0		MNSC_03330_1	1278311.AUAL01000031_gene1577	1.14e-25	108	COG2890@1|root,COG2890@2|Bacteria,3WTXX@544448|Tenericutes	544448|Tenericutes	J	Belongs to the protein N5-glutamine methyltransferase family	hemK	-
MNSC_03340	B	K06153	undecaprenyl-diphosphatase [EC:3.6.1.27]	A0A1V5WV43_9BACT	UniRef90_A0A1V5WV43 Undecaprenyl-diphosphatase n=1 Tax=Parcubacteria group bacterium ADurb.Bin216 TaxID=1852939 RepID=A0A1V5WV43_9BACT	Parcubacteria group bacterium ADurb.Bin216	TRUE	0.912	469	3.441e-147								Bacitracin resistance protein BacA [PF02673.21]					0	MNSC_03340	K06153	bacA; undecaprenyl-diphosphatase [EC:3.6.1.27]	K06153	bacA; undecaprenyl-diphosphatase [EC:3.6.1.27]	121			OTHER	1	0	0	0	0	0		MNSC_03340_1	1157490.EL26_05685	1.06e-18	90.1	COG1968@1|root,COG1968@2|Bacteria,1TPFA@1239|Firmicutes,4HCE7@91061|Bacilli,278DD@186823|Alicyclobacillaceae	91061|Bacilli	V	Catalyzes the dephosphorylation of undecaprenyl diphosphate (UPP). Confers resistance to bacitracin	uppP	-
MNSC_03350	B			A0A1V5WVE7_9BACT	UniRef90_A0A1V5WVE7 DNA alkylation repair enzyme n=1 Tax=Parcubacteria group bacterium ADurb.Bin216 TaxID=1852939 RepID=A0A1V5WVE7_9BACT	Parcubacteria group bacterium ADurb.Bin216	TRUE	0.959	472	2.15e-148								DNA alkylation repair enzyme [PF08713.14]					0	MNSC_03350					245			OTHER	1	0	0	0	0	0		MNSC_03350_1	523845.AQXV01000054_gene1651	5.03e-81	249	COG4912@1|root,arCOG05122@2157|Archaea,2XWYV@28890|Euryarchaeota,23RCI@183939|Methanococci	183939|Methanococci	L	DNA alkylation repair enzyme	-	-
MNSC_03360	C			A0A1V5X1Y3_9BACT	UniRef90_A0A1V5X1Y3 Formylglycine-generating sulfatase enzyme n=1 Tax=Parcubacteria group bacterium ADurb.Bin216 TaxID=1852939 RepID=A0A1V5X1Y3_9BACT	Parcubacteria group bacterium ADurb.Bin216	FALSE	0.764	794	1.535e-254								Sulfatase-modifying factor enzyme 1 [PF03781.19]					0	MNSC_03360					109			PILIN	0.013281	2.6e-05	1.4e-05	1e-06	0	0.986683	CS pos: 5-6. Pr: 0.7288	MNSC_03360_1	264462.Bd3548	2.71e-23	108	COG1262@1|root,COG1262@2|Bacteria,1NPAM@1224|Proteobacteria,431PQ@68525|delta/epsilon subdivisions,2MU9Z@213481|Bdellovibrionales,2WWYC@28221|Deltaproteobacteria	213481|Bdellovibrionales	M	COG3209 Rhs family protein	-	-
MNSC_03370	B			A0A1V5X0R2_9BACT	UniRef90_A0A1V5X0R2 AAA-like domain protein n=1 Tax=Parcubacteria group bacterium ADurb.Bin216 TaxID=1852939 RepID=A0A1V5X0R2_9BACT	Parcubacteria group bacterium ADurb.Bin216	TRUE	0.947	1587	0								Type IV secretion-system coupling protein DNA-binding domain [PF10412.12]; Type IV secretory system Conjugative DNA transfer [PF02534.17]; Helicase HerA, central domain [PF01935.20]					0	MNSC_03370					527			OTHER	0.999986	3.7e-05	0	0	0	1e-06		MNSC_03370_1	1122225.AULQ01000002_gene655	4.48e-53	207	COG0433@1|root,COG0433@2|Bacteria,4NVJM@976|Bacteroidetes	976|Bacteroidetes	S	Domain of unknown function DUF87	-	-
MNSC_03380	B			A0A1V5X0H4_9BACT	UniRef90_A0A1V5X0H4 Uncharacterized protein n=1 Tax=Parcubacteria group bacterium ADurb.Bin216 TaxID=1852939 RepID=A0A1V5X0H4_9BACT	Parcubacteria group bacterium ADurb.Bin216	TRUE	0.899	1084	0													0						32	K00476	4	OTHER	1	0	0	0	0	0
MNSC_03390	C			A0A1V5X0G7_9BACT	UniRef90_A0A1V5X0G7 Uncharacterized protein n=1 Tax=Parcubacteria group bacterium ADurb.Bin216 TaxID=1852939 RepID=A0A1V5X0G7_9BACT	Parcubacteria group bacterium ADurb.Bin216	FALSE	0.876	188	1.488e-52													0						15	K00548	2	OTHER	1	0	0	0	0	0
MNSC_03400	C			A0A1V5X0E2_9BACT	UniRef90_A0A1V5X0E2 Uncharacterized protein n=1 Tax=Parcubacteria group bacterium ADurb.Bin216 TaxID=1852939 RepID=A0A1V5X0E2_9BACT	Parcubacteria group bacterium ADurb.Bin216	FALSE	0.886	290	8.067e-87													0	MNSC_03400					19	K16481	2	OTHER	1	0	0	0	0	0
MNSC_03410	B	K03657	ATP-dependent DNA helicase UvrD/PcrA [EC:5.6.2.4]	A0A1V5X0K8_9BACT	UniRef90_A0A1V5X0K8 DNA helicase n=1 Tax=Parcubacteria group bacterium ADurb.Bin216 TaxID=1852939 RepID=A0A1V5X0K8_9BACT	Parcubacteria group bacterium ADurb.Bin216	TRUE	0.961	2035	0								UvrD/REP helicase N-terminal domain [PF00580.24]; UvrD-like helicase C-terminal domain [PF13361.9]; PD-(D/E)XK nuclease superfamily [PF12705.10]; AAA domain [PF13245.9]; UvrD-like helicase C-terminal domain [PF13538.9]					0	MNSC_03410	K03657	uvrD, pcrA; ATP-dependent DNA helicase UvrD/PcrA [EC:5.6.2.4]	K03657	uvrD, pcrA; ATP-dependent DNA helicase UvrD/PcrA [EC:5.6.2.4]	417			OTHER	1	2e-06	0	0	0	0		MNSC_03410_1	525256.HMPREF0091_10325	1.07e-70	260	COG0210@1|root,COG0210@2|Bacteria,2GISS@201174|Actinobacteria,4CUMT@84998|Coriobacteriia	84998|Coriobacteriia	L	DNA helicase	-	-
MNSC_03420	B	K00057	glycerol-3-phosphate dehydrogenase (NAD(P)+) [EC:1.1.1.94]	A0A1V5X0E0_9BACT	UniRef90_A0A1V5X0E0 Glycerol-3-phosphate dehydrogenase [NAD(P)+] n=1 Tax=Parcubacteria group bacterium ADurb.Bin216 TaxID=1852939 RepID=A0A1V5X0E0_9BACT	Parcubacteria group bacterium ADurb.Bin216	TRUE	0.929	654	2.007e-209								NAD-dependent glycerol-3-phosphate dehydrogenase N-terminus [PF01210.26]; NAD-dependent glycerol-3-phosphate dehydrogenase C-terminus [PF07479.17]; Bacterial GPD, NAD-dependent C-terminal [PF20618.1]					0	MNSC_03420	K00057	gpsA; glycerol-3-phosphate dehydrogenase (NAD(P)+) [EC:1.1.1.94]	K00057	gpsA; glycerol-3-phosphate dehydrogenase (NAD(P)+) [EC:1.1.1.94]	317			OTHER	1	0	0	0	0	0		MNSC_03420_1	290315.Clim_2416	1.49e-98	301	COG0240@1|root,COG0240@2|Bacteria,1FDCM@1090|Chlorobi	1090|Chlorobi	I	NAD-dependent glycerol-3-phosphate dehydrogenase domain protein	gpsA	-
MNSC_03430	C			A0A1V5WYA1_9BACT	UniRef90_A0A1V5WYA1 Type II secretion system protein G n=1 Tax=Parcubacteria group bacterium ADurb.Bin216 TaxID=1852939 RepID=A0A1V5WYA1_9BACT	Parcubacteria group bacterium ADurb.Bin216	FALSE	0.846	790	1.642e-254								Sulfatase-modifying factor enzyme 1 [PF03781.19]					0	MNSC_03430					81			PILIN	0.052579	0.000118	1.1e-05	1e-06	1e-06	0.947294	CS pos: 11-12. Pr: 0.6583	MNSC_03430_1	411483.FAEPRAA2165_01922	3.99e-05	54.3	COG1262@1|root,COG1262@2|Bacteria,1UY2C@1239|Firmicutes,24D6K@186801|Clostridia,3WI1D@541000|Ruminococcaceae	186801|Clostridia	S	Sulfatase-modifying factor enzyme 1	-	-
MNSC_03440	C	K07485	transposase	A0A2T5REY0_9FIRM	UniRef90_A0A2T5REY0 Transposase n=10 Tax=Halanaerobium TaxID=2330 RepID=A0A2T5REY0_9FIRM	Halanaerobium	FALSE	0.591	456	1.699e-139								Transposase [PF01610.20]; Helix-turn-helix domain of transposase family ISL3 [PF13542.9]					0	MNSC_03440	K07485	K07485; transposase	K07485	K07485; transposase	386			OTHER	1	0	0	0	0	0		MNSC_03440_1	1437609.BCAL_0103	5.4e-112	343	COG3464@1|root,COG3464@2|Bacteria,2IP45@201174|Actinobacteria,4D04T@85004|Bifidobacteriales	201174|Actinobacteria	L	Transposase	-	-
MNSC_03450	C			A0A1V5X0F9_9BACT	UniRef90_A0A1V5X0F9 Ferredoxin n=1 Tax=Parcubacteria group bacterium ADurb.Bin216 TaxID=1852939 RepID=A0A1V5X0F9_9BACT	Parcubacteria group bacterium ADurb.Bin216	FALSE	1	141	5.073e-37								4Fe-4S dicluster domain [PF14697.9]; 4Fe-4S single cluster domain [PF13459.9]; 4Fe-4S single cluster domain of Ferredoxin I [PF13370.9]; 4Fe-4S dicluster domain [PF13187.9]; 4Fe-4S dicluster domain [PF13247.9]					0	MNSC_03450	K05337	fer; ferredoxin			19	K05337	17	OTHER	1	2e-06	0	0	0	0		MNSC_03450_1	224325.AF_0166	2.39e-05	44.7	COG1141@1|root,arCOG00349@2157|Archaea,2Y1VB@28890|Euryarchaeota,246J7@183980|Archaeoglobi	183980|Archaeoglobi	C	4Fe-4S single cluster domain of Ferredoxin I	-	-
MNSC_03460	C			A0A1V5X0E3_9BACT	UniRef90_A0A1V5X0E3 DUF1858 domain-containing protein n=1 Tax=Parcubacteria group bacterium ADurb.Bin216 TaxID=1852939 RepID=A0A1V5X0E3_9BACT	Parcubacteria group bacterium ADurb.Bin216	FALSE	0.983	145	2.008e-38													0	MNSC_03460					17	K19951	3	OTHER	1	4e-06	0	0	0	0
MNSC_03470	B	K02238	competence protein ComEC	A0A1V5X0D7_9BACT	UniRef90_A0A1V5X0D7 ComEC family competence protein n=1 Tax=Parcubacteria group bacterium ADurb.Bin216 TaxID=1852939 RepID=A0A1V5X0D7_9BACT	Parcubacteria group bacterium ADurb.Bin216	TRUE	0.98	589	5.148e-188								Metallo-beta-lactamase superfamily [PF00753.30]					0	MNSC_03470			K02238	comEC; competence protein ComEC	138			OTHER	0.612539	0.38412	0.001935	0.000352	0.000264	0.000787		MNSC_03470_1	1410632.JHWW01000013_gene262	1.25e-17	89.7	COG2333@1|root,COG2333@2|Bacteria,1TS9U@1239|Firmicutes,249VR@186801|Clostridia,27KQR@186928|unclassified Lachnospiraceae	186801|Clostridia	S	Metallo-beta-lactamase superfamily	-	-
MNSC_03480	B			A0A1V5X0I0_9BACT	UniRef90_A0A1V5X0I0 Uncharacterized protein n=1 Tax=Parcubacteria group bacterium ADurb.Bin216 TaxID=1852939 RepID=A0A1V5X0I0_9BACT	Parcubacteria group bacterium ADurb.Bin216	TRUE	0.893	1101	0													0									SP	0.000398	0.9982	0.000846	0.000206	0.000192	0.000177	CS pos: 26-27. Pr: 0.9729
MNSC_03490	B			A0A1V5X0Q2_9BACT	UniRef90_A0A1V5X0Q2 Peptidase M10 metallopeptidase domain-containing protein n=1 Tax=Parcubacteria group bacterium ADurb.Bin216 TaxID=1852939 RepID=A0A1V5X0Q2_9BACT	Parcubacteria group bacterium ADurb.Bin216	TRUE	0.954	431	1.119e-134								Matrixin [PF00413.27]					0						30	K01388	3	OTHER	1	0	0	0	0	0
MNSC_03500	B			A0A1V5X0G4_9BACT	UniRef90_A0A1V5X0G4 Uncharacterized protein n=1 Tax=Parcubacteria group bacterium ADurb.Bin216 TaxID=1852939 RepID=A0A1V5X0G4_9BACT	Parcubacteria group bacterium ADurb.Bin216	TRUE	0.989	426	2.511e-132													0						18	K06207	2	OTHER	0.997728	0.002182	7.7e-05	7e-06	5e-06	1.1e-05
MNSC_03510	C	K07482	transposase, IS30 family	A0A1V5X1A7_9BACT	UniRef90_A0A1V5X1A7 Integrase core domain protein n=1 Tax=Parcubacteria group bacterium ADurb.Bin216 TaxID=1852939 RepID=A0A1V5X1A7_9BACT	Parcubacteria group bacterium ADurb.Bin216	FALSE	0.962	659	1.525e-211													0	MNSC_03510			K07482	K07482; transposase, IS30 family	212			OTHER	1	0	0	0	0	0		MNSC_03510_1	1055815.AYYA01000085_gene2892	4.07e-53	184	COG2826@1|root,COG2826@2|Bacteria,1MWI0@1224|Proteobacteria,1RRSE@1236|Gammaproteobacteria,3NSPX@468|Moraxellaceae	1236|Gammaproteobacteria	L	IS30 family	-	-
MNSC_03520	B			A0A1V5X0F6_9BACT	UniRef90_A0A1V5X0F6 Chitinase A n=1 Tax=Parcubacteria group bacterium ADurb.Bin216 TaxID=1852939 RepID=A0A1V5X0F6_9BACT	Parcubacteria group bacterium ADurb.Bin216	TRUE	0.943	698	2.089e-224								Putative Ig domain [PF05345.15]					0	MNSC_03520					56	K01183	23	OTHER	1	9e-06	0	0	0	0		MNSC_03520_1	215803.DB30_0610	2.16e-19	97.8	COG2854@1|root,COG2854@2|Bacteria	2|Bacteria	Q	intermembrane phospholipid transfer	ttg2D	-
MNSC_03530	C			A0A1V5X0D4_9BACT	UniRef90_A0A1V5X0D4 Uncharacterized protein n=1 Tax=Parcubacteria group bacterium ADurb.Bin216 TaxID=1852939 RepID=A0A1V5X0D4_9BACT	Parcubacteria group bacterium ADurb.Bin216	FALSE	1	289	5.02e-87													0						17	K20029	3	OTHER	1	0	0	0	0	0
MNSC_03540	C	K07485	transposase	A0A2M7E9B9_9BACT	UniRef90_A0A2M7E9B9 ISL3 family transposase n=1 Tax=bacterium (Candidatus Ratteibacteria) CG01_land_8_20_14_3_00_40_19 TaxID=2014290 RepID=A0A2M7E9B9_9BACT	bacterium (Candidatus Ratteibacteria) CG01_land_8_20_14_3_00_40_19	FALSE	0.474	341	9.236e-100								Transposase [PF01610.20]; Helix-turn-helix domain of transposase family ISL3 [PF13542.9]					0	MNSC_03540	K07485	K07485; transposase	K07485	K07485; transposase	260			OTHER	1	0	0	0	0	0		MNSC_03540_1	1123508.JH636455_gene69	1.52e-72	239	COG3464@1|root,COG3464@2|Bacteria,2J2VZ@203682|Planctomycetes	203682|Planctomycetes	L	Transposase	-	-
MNSC_03550	C			A0A1V5X032_9BACT	UniRef90_A0A1V5X032 50S ribosomal protein L28 n=1 Tax=Parcubacteria group bacterium ADurb.Bin216 TaxID=1852939 RepID=A0A1V5X032_9BACT	Parcubacteria group bacterium ADurb.Bin216	FALSE	0.988	154	1.69e-41													0	MNSC_03550	K02902	RP-L28, MRPL28, rpmB; large subunit ribosomal protein L28			11	K10504	8	OTHER	1	0	0	0	0	0
MNSC_03560	B			A0A1V5X069_9BACT	UniRef90_A0A1V5X069 Peptidase family M50 n=1 Tax=Parcubacteria group bacterium ADurb.Bin216 TaxID=1852939 RepID=A0A1V5X069_9BACT	Parcubacteria group bacterium ADurb.Bin216	TRUE	0.943	398	1.85e-123	MER0895941	M50B	MER0895941 - subfamily M50B non-peptidase homologues () [M50.UNB]#M50B#{peptidase unit: 8-197}~source D9PMW3~	FALSE	0.494	173	9.971e-48						0	MNSC_03560					152			OTHER	0.999664	0.000336	1e-06	0	0	1e-06		MNSC_03560_1	91604.ID47_02055	1.53e-42	149	COG1994@1|root,COG1994@2|Bacteria,1NSFF@1224|Proteobacteria,2UANG@28211|Alphaproteobacteria,47FCF@766|Rickettsiales	766|Rickettsiales	S	Peptidase M50	-	-
MNSC_03570	C			A0A1V5X0D8_9BACT	UniRef90_A0A1V5X0D8 Cell division protein FtsL n=1 Tax=Parcubacteria group bacterium ADurb.Bin216 TaxID=1852939 RepID=A0A1V5X0D8_9BACT	Parcubacteria group bacterium ADurb.Bin216	FALSE	0.884	194	1.962e-54													0	MNSC_03570					16	K02111	3	OTHER	0.826914	0.06223	0.003859	0.00028	0.000186	0.106546
MNSC_03580	B	K02030	polar amino acid transport system substrate-binding protein	A0A1V5X055_9BACT	UniRef90_A0A1V5X055 Major cell-binding factor n=1 Tax=Parcubacteria group bacterium ADurb.Bin216 TaxID=1852939 RepID=A0A1V5X055_9BACT	Parcubacteria group bacterium ADurb.Bin216	TRUE	0.955	500	8.269e-158								Bacterial extracellular solute-binding proteins, family 3 [PF00497.23]					0	MNSC_03580	K02030	ABC.PA.S; polar amino acid transport system substrate-binding protein						SP	0.000191	0.999247	0.000142	0.000147	0.000133	0.000128	CS pos: 19-20. Pr: 0.9780	MNSC_03580_1	526222.Desal_1842	0.000108	50.8	COG0834@1|root,COG0834@2|Bacteria,1MZGN@1224|Proteobacteria,42R5K@68525|delta/epsilon subdivisions,2WMY7@28221|Deltaproteobacteria,2MB10@213115|Desulfovibrionales	28221|Deltaproteobacteria	ET	PFAM Extracellular solute-binding protein, family 3	-	-
MNSC_03590	C			A0A1V5X048_9BACT	UniRef90_A0A1V5X048 Uncharacterized protein n=1 Tax=Parcubacteria group bacterium ADurb.Bin216 TaxID=1852939 RepID=A0A1V5X048_9BACT	Parcubacteria group bacterium ADurb.Bin216	FALSE	0.932	133	3.332e-34													0						16	K16073	2	OTHER	1	0	0	0	0	0
MNSC_03600	B	K01869	leucyl-tRNA synthetase [EC:6.1.1.4]	A0A1V5X020_9BACT	UniRef90_A0A1V5X020 Leucine--tRNA ligase n=1 Tax=Parcubacteria group bacterium ADurb.Bin216 TaxID=1852939 RepID=A0A1V5X020_9BACT	Parcubacteria group bacterium ADurb.Bin216	TRUE	0.992	1684	0								tRNA synthetases class I (I, L, M and V) [PF00133.25]; Leucyl-tRNA synthetase, Domain 2 [PF13603.9]; tRNA synthetases class I (M) [PF09334.14]; Anticodon-binding domain of tRNA ligase [PF08264.16]					0	MNSC_03600	K01869	LARS, leuS; leucyl-tRNA synthetase [EC:6.1.1.4]	K01869	LARS, leuS; leucyl-tRNA synthetase [EC:6.1.1.4]	917			OTHER	1	0	0	0	0	0		MNSC_03600_1	997296.PB1_17229	0	910	COG0495@1|root,COG0495@2|Bacteria,1TP0Y@1239|Firmicutes,4HAG1@91061|Bacilli,1ZARG@1386|Bacillus	91061|Bacilli	J	Belongs to the class-I aminoacyl-tRNA synthetase family	leuS	GO:0003674,GO:0003824,GO:0004812,GO:0004823,GO:0006082,GO:0006139,GO:0006399,GO:0006412,GO:0006418,GO:0006429,GO:0006518,GO:0006520,GO:0006725,GO:0006807,GO:0008150,GO:0008152,GO:0009058,GO:0009059,GO:0009987,GO:0010467,GO:0016070,GO:0016874,GO:0016875,GO:0019538,GO:0019752,GO:0034641,GO:0034645,GO:0034660,GO:0043038,GO:0043039,GO:0043043,GO:0043170,GO:0043436,GO:0043603,GO:0043604,GO:0044237,GO:…
MNSC_03610	B	K00820	glutamine---fructose-6-phosphate transaminase (isomerizing) [EC:2.6.1.16]	A0A1V5X091_9BACT	UniRef90_A0A1V5X091 Glutamine--fructose-6-phosphate aminotransferase [isomerizing] n=1 Tax=Parcubacteria group bacterium ADurb.Bin216 TaxID=1852939 RepID=A0A1V5X091_9BACT	Parcubacteria group bacterium ADurb.Bin216	TRUE	0.951	1225	0	MER0175025	C44	MER0175025 - family C44 non-peptidase homologues (Persephonella marina) [C44.UNW]#C44#{peptidase unit: 2-236}~source ACO03758~	FALSE	0.55	239	1.731e-64	Glutamine amidotransferase domain [PF13522.9]; SIS domain [PF01380.25]; Glutamine amidotransferase domain [PF13537.9]; Glutamine amidotransferases class-II [PF13230.9]					0	MNSC_03610	K00820	glmS, GFPT; glutamine---fructose-6-phosphate transaminase (isomerizing) [EC:2.6.1.16]	K00820	glmS, GFPT; glutamine---fructose-6-phosphate transaminase (isomerizing) [EC:2.6.1.16]	615			OTHER	1	0	0	0	0	0		MNSC_03610_1	945713.IALB_2071	9.58e-215	618	COG0449@1|root,COG0449@2|Bacteria	2|Bacteria	M	glutamine-fructose-6-phosphate transaminase (isomerizing) activity	glmS	GO:0003674,GO:0003824,GO:0004360,GO:0005575,GO:0005622,GO:0005623,GO:0005737,GO:0005829,GO:0006002,GO:0006040,GO:0006047,GO:0006139,GO:0006464,GO:0006486,GO:0006487,GO:0006725,GO:0006793,GO:0006796,GO:0006807,GO:0008150,GO:0008152,GO:0008483,GO:0009058,GO:0009059,GO:0009100,GO:0009101,GO:0009225,GO:0009987,GO:0016740,GO:0016769,GO:0019538,GO:0019637,GO:0034641,GO:0034645,GO:0036211,GO:0043170,GO:…
MNSC_03620	B			A0A1V5X025_9BACT	UniRef90_A0A1V5X025 Uncharacterized protein n=1 Tax=Parcubacteria group bacterium ADurb.Bin216 TaxID=1852939 RepID=A0A1V5X025_9BACT	Parcubacteria group bacterium ADurb.Bin216	TRUE	0.97	1107	0													0	MNSC_03620					19	K01689	6	OTHER	1	0	0	0	0	0
MNSC_03630	B			A0A1V5X036_9BACT	UniRef90_A0A1V5X036 Uncharacterized protein n=1 Tax=Parcubacteria group bacterium ADurb.Bin216 TaxID=1852939 RepID=A0A1V5X036_9BACT	Parcubacteria group bacterium ADurb.Bin216	TRUE	0.955	1042	0													0						24	K01868	1	OTHER	1	0	0	0	0	0
MNSC_03640	B			A0A1V5X024_9BACT	UniRef90_A0A1V5X024 Uncharacterized protein n=1 Tax=Parcubacteria group bacterium ADurb.Bin216 TaxID=1852939 RepID=A0A1V5X024_9BACT	Parcubacteria group bacterium ADurb.Bin216	TRUE	0.943	558	2.921e-177													0				K18763	LARP4; la-related protein 4	16			OTHER	1	2e-06	0	0	0	0
MNSC_03650	B	K19689	aminopeptidase [EC:3.4.11.-]	A0A1V5X057_9BACT	UniRef90_A0A1V5X057 Aminopeptidase 2 n=1 Tax=Parcubacteria group bacterium ADurb.Bin216 TaxID=1852939 RepID=A0A1V5X057_9BACT	Parcubacteria group bacterium ADurb.Bin216	TRUE	0.995	799	6.842e-259	MER0072024	M29	MER0072024 - family M29 unassigned peptidases (Pelobacter propionicus) [M29.UPW]#M29#{peptidase unit: 1-357}~source ABK99723~	FALSE	0.51	342	4.472e-103	Thermophilic metalloprotease (M29) [PF02073.18]					0	MNSC_03650	K19689	ampS, pepS, ampT; aminopeptidase [EC:3.4.11.-]	K19689	ampS, pepS, ampT; aminopeptidase [EC:3.4.11.-]	313			OTHER	1	0	0	0	0	0		MNSC_03650_1	1341151.ASZU01000004_gene569	2.46e-95	296	COG2309@1|root,COG2309@2|Bacteria,1TP65@1239|Firmicutes,4HBUQ@91061|Bacilli,27B1T@186824|Thermoactinomycetaceae	91061|Bacilli	E	Thermophilic metalloprotease (M29)	ampS5	-
MNSC_03660	B			A0A1V5X0C8_9BACT	UniRef90_A0A1V5X0C8 DUF2268 domain-containing protein n=1 Tax=Parcubacteria group bacterium ADurb.Bin216 TaxID=1852939 RepID=A0A1V5X0C8_9BACT	Parcubacteria group bacterium ADurb.Bin216	TRUE	0.949	474	3.917e-149													0						14	K07180	8	OTHER	0.999998	4.2e-05	1e-06	0	0	0
MNSC_03670	B			A0A1V5X045_9BACT	UniRef90_A0A1V5X045 Uncharacterized protein n=1 Tax=Parcubacteria group bacterium ADurb.Bin216 TaxID=1852939 RepID=A0A1V5X045_9BACT	Parcubacteria group bacterium ADurb.Bin216	TRUE	0.901	464	1.585e-145													0						14	K15791	3	OTHER	0.99985	0.000147	4e-06	2e-06	1e-06	3e-06
MNSC_03680	C			A0A1V5X0P0_9BACT	UniRef90_A0A1V5X0P0 Uncharacterized protein n=1 Tax=Parcubacteria group bacterium ADurb.Bin216 TaxID=1852939 RepID=A0A1V5X0P0_9BACT	Parcubacteria group bacterium ADurb.Bin216	FALSE	0.815	334	6.857e-101								Ribosomal protein L9, N-terminal domain [PF01281.22]					0	MNSC_03680			K02939	RP-L9, MRPL9, rplI; large subunit ribosomal protein L9	64			OTHER	1	0	0	0	0	0		MNSC_03680_1	411483.FAEPRAA2165_01245	3.46e-08	58.5	COG0359@1|root,COG0359@2|Bacteria,1V6QG@1239|Firmicutes,24MT6@186801|Clostridia,3WJCC@541000|Ruminococcaceae	186801|Clostridia	J	binds to the 23S rRNA	rplI	-
MNSC_03690	C			A0A1V5X1Y3_9BACT	UniRef90_A0A1V5X1Y3 Formylglycine-generating sulfatase enzyme n=1 Tax=Parcubacteria group bacterium ADurb.Bin216 TaxID=1852939 RepID=A0A1V5X1Y3_9BACT	Parcubacteria group bacterium ADurb.Bin216	FALSE	0.768	714	5.789e-228								Sulfatase-modifying factor enzyme 1 [PF03781.19]					0	MNSC_03690					110			OTHER	0.998477	0.001487	4.2e-05	4e-06	2e-06	1.1e-05		MNSC_03690_1	264462.Bd3548	2.8e-22	105	COG1262@1|root,COG1262@2|Bacteria,1NPAM@1224|Proteobacteria,431PQ@68525|delta/epsilon subdivisions,2MU9Z@213481|Bdellovibrionales,2WWYC@28221|Deltaproteobacteria	213481|Bdellovibrionales	M	COG3209 Rhs family protein	-	-
MNSC_03700	B			A0A1V5X0W4_9BACT	UniRef90_A0A1V5X0W4 Uncharacterized protein n=1 Tax=Parcubacteria group bacterium ADurb.Bin216 TaxID=1852939 RepID=A0A1V5X0W4_9BACT	Parcubacteria group bacterium ADurb.Bin216	TRUE	0.918	461	1.949e-144													0						17	K01946	2	OTHER	0.999883	0.000122	0	0	0	0
MNSC_03710	B			A0A1V5X0P2_9BACT	UniRef90_A0A1V5X0P2 DUF2207 domain-containing protein n=1 Tax=Parcubacteria group bacterium ADurb.Bin216 TaxID=1852939 RepID=A0A1V5X0P2_9BACT	Parcubacteria group bacterium ADurb.Bin216	TRUE	0.901	1059	0								Predicted membrane protein (DUF2207) [PF09972.12]					0	MNSC_03710					202			SP	0.000404	0.998697	0.000264	0.000192	0.000199	0.000192	CS pos: 22-23. Pr: 0.9754	MNSC_03710_1	76636.JOEC01000001_gene232	4.35e-18	96.7	COG4907@1|root,COG4907@2|Bacteria,2GNW7@201174|Actinobacteria,4FKPX@85023|Microbacteriaceae	201174|Actinobacteria	S	Predicted membrane protein (DUF2207)	-	-
MNSC_03720	E																						0				K04590	VIPR2; vasoactive intestinal peptide receptor 2	19			OTHER	1	0	0	0	0	0
MNSC_03730	C			A0A1V5X0S5_9BACT	UniRef90_A0A1V5X0S5 Uncharacterized protein n=1 Tax=Parcubacteria group bacterium ADurb.Bin216 TaxID=1852939 RepID=A0A1V5X0S5_9BACT	Parcubacteria group bacterium ADurb.Bin216	FALSE	0.887	252	5.909e-74													0						16	K16477	2	OTHER	1	0	0	0	0	0
MNSC_03740	C			A0A1V5X1I2_9BACT	UniRef90_A0A1V5X1I2 Uncharacterized protein n=1 Tax=Parcubacteria group bacterium ADurb.Bin216 TaxID=1852939 RepID=A0A1V5X1I2_9BACT	Parcubacteria group bacterium ADurb.Bin216	FALSE	0.816	558	1.901e-175								Sulfatase-modifying factor enzyme 1 [PF03781.19]					0	MNSC_03740					59	K12132	3	PILIN	0.04611	7.7e-05	1.8e-05	2e-06	1e-06	0.953794	CS pos: 9-10. Pr: 0.6864	MNSC_03740_1	1353529.M899_1941	1.67e-24	113	COG1262@1|root,COG3209@1|root,COG1262@2|Bacteria,COG3209@2|Bacteria,1NPAM@1224|Proteobacteria,431PQ@68525|delta/epsilon subdivisions,2MU9Z@213481|Bdellovibrionales,2WWYC@28221|Deltaproteobacteria	213481|Bdellovibrionales	M	COG3209 Rhs family protein	-	-
MNSC_03750	C	K02950	small subunit ribosomal protein S12	A0A1V5X0P1_9BACT	UniRef90_A0A1V5X0P1 30S ribosomal protein S12 n=1 Tax=Parcubacteria group bacterium ADurb.Bin216 TaxID=1852939 RepID=A0A1V5X0P1_9BACT	Parcubacteria group bacterium ADurb.Bin216	FALSE	0.966	279	2.135e-83								Ribosomal protein S12/S23 [PF00164.28]; Ribosomal protein S7p/S5e [PF00177.24]					0	MNSC_03750	K02950	RP-S12, MRPS12, rpsL; small subunit ribosomal protein S12	K02950	RP-S12, MRPS12, rpsL; small subunit ribosomal protein S12	188			OTHER	1	0	0	0	0	0		MNSC_03750_1	500633.CLOHIR_01572	2.19e-59	187	COG0048@1|root,COG0048@2|Bacteria,1V1FJ@1239|Firmicutes,24FQT@186801|Clostridia,25RAK@186804|Peptostreptococcaceae	186801|Clostridia	J	Interacts with and stabilizes bases of the 16S rRNA that are involved in tRNA selection in the A site and with the mRNA backbone. Located at the interface of the 30S and 50S subunits, it traverses the body of the 30S subunit contacting proteins on the other side and probably holding the rRNA structure together. The combined cluster of proteins S8, S12 and S17 appears to hold together the shoulder…	rpsL	-
MNSC_03760	C	K02992	small subunit ribosomal protein S7	A0A1V5X0N3_9BACT	UniRef90_A0A1V5X0N3 30S ribosomal protein S7 n=1 Tax=Parcubacteria group bacterium ADurb.Bin216 TaxID=1852939 RepID=A0A1V5X0N3_9BACT	Parcubacteria group bacterium ADurb.Bin216	FALSE	0.937	307	9.803e-93								Ribosomal protein S7p/S5e [PF00177.24]					0	MNSC_03760	K02992	RP-S7, MRPS7, rpsG; small subunit ribosomal protein S7	K02992	RP-S7, MRPS7, rpsG; small subunit ribosomal protein S7	195			OTHER	1	0	0	0	0	0		MNSC_03760_1	309799.DICTH_0833	6.06e-55	177	COG0049@1|root,COG0049@2|Bacteria	2|Bacteria	J	rRNA binding	rpsG	GO:0000028,GO:0003674,GO:0003676,GO:0003723,GO:0003729,GO:0003735,GO:0005198,GO:0005488,GO:0005575,GO:0005618,GO:0005622,GO:0005623,GO:0005737,GO:0005829,GO:0005840,GO:0005886,GO:0006412,GO:0006417,GO:0006518,GO:0006807,GO:0006996,GO:0008150,GO:0008152,GO:0009058,GO:0009059,GO:0009889,GO:0009890,GO:0009892,GO:0009987,GO:0010467,GO:0010468,GO:0010556,GO:0010558,GO:0010605,GO:0010608,GO:0010629,GO:…
MNSC_03770	B	K02355	elongation factor G	A0A1V5X0U8_9BACT	UniRef90_A0A1V5X0U8 Elongation factor G n=1 Tax=Parcubacteria group bacterium ADurb.Bin216 TaxID=1852939 RepID=A0A1V5X0U8_9BACT	Parcubacteria group bacterium ADurb.Bin216	TRUE	0.955	1415	0								Elongation factor G, domain IV [PF03764.21]; Elongation factor Tu GTP binding domain [PF00009.30]; Elongation Factor G, domain III [PF14492.9]; Elongation factor G C-terminus [PF00679.27]; Elongation factor Tu domain 2 [PF03144.28]					0	MNSC_03770	K02355	fusA, GFM, EFG; elongation factor G	K02355	fusA, GFM, EFG; elongation factor G	889			OTHER	1	0	0	0	0	0		MNSC_03770_1	1357400.HMPREF2086_01841	5.69e-310	867	COG0480@1|root,COG0480@2|Bacteria,1MUCV@1224|Proteobacteria,42M4T@68525|delta/epsilon subdivisions,2YMB2@29547|Epsilonproteobacteria	29547|Epsilonproteobacteria	J	Catalyzes the GTP-dependent ribosomal translocation step during translation elongation. During this step, the ribosome changes from the pre-translocational (PRE) to the post- translocational (POST) state as the newly formed A-site-bound peptidyl-tRNA and P-site-bound deacylated tRNA move to the P and E sites, respectively. Catalyzes the coordinated movement of the two tRNA molecules, the mRNA and…	fusA	-
MNSC_03780	C			A0A1V5X0Z8_9BACT	UniRef90_A0A1V5X0Z8 Antitoxin n=1 Tax=Parcubacteria group bacterium ADurb.Bin216 TaxID=1852939 RepID=A0A1V5X0Z8_9BACT	Parcubacteria group bacterium ADurb.Bin216	FALSE	0.946	153	5.078e-41													0	MNSC_03780					11	K06067	6	OTHER	1	0	0	0	0	0
MNSC_03790	B	K02358	elongation factor Tu	A0A1V5X0R8_9BACT	UniRef90_A0A1V5X0R8 Elongation factor Tu n=1 Tax=Parcubacteria group bacterium ADurb.Bin216 TaxID=1852939 RepID=A0A1V5X0R8_9BACT	Parcubacteria group bacterium ADurb.Bin216	TRUE	0.953	799	1.666e-258								Elongation factor Tu GTP binding domain [PF00009.30]; Elongation factor Tu C-terminal domain [PF03143.20]; Elongation factor Tu domain 2 [PF03144.28]					0	MNSC_03790	K02358	tuf, TUFM; elongation factor Tu	K02358	tuf, TUFM; elongation factor Tu	590			OTHER	1	0	0	0	0	0		MNSC_03790_1	948565.AFFP02000060_gene1388	1.07e-204	575	COG0050@1|root,COG0050@2|Bacteria,1MVC0@1224|Proteobacteria,1RMYX@1236|Gammaproteobacteria,1Y73N@135625|Pasteurellales	135625|Pasteurellales	J	This protein promotes the GTP-dependent binding of aminoacyl-tRNA to the A-site of ribosomes during protein biosynthesis	tuf	-
MNSC_03800	C	K02946	small subunit ribosomal protein S10	A0A1V5X0Q7_9BACT	UniRef90_A0A1V5X0Q7 30S ribosomal protein S10 n=1 Tax=Parcubacteria group bacterium ADurb.Bin216 TaxID=1852939 RepID=A0A1V5X0Q7_9BACT	Parcubacteria group bacterium ADurb.Bin216	FALSE	0.925	223	1.619e-64								Ribosomal protein S10p/S20e [PF00338.25]					0	MNSC_03800	K02946	RP-S10, MRPS10, rpsJ; small subunit ribosomal protein S10	K02946	RP-S10, MRPS10, rpsJ; small subunit ribosomal protein S10	133			OTHER	1	0	0	0	0	0		MNSC_03800_1	862514.HMPREF0623_0879	1.19e-31	115	COG0051@1|root,COG0051@2|Bacteria,1V6C9@1239|Firmicutes,4HIKH@91061|Bacilli,3F6KC@33958|Lactobacillaceae	91061|Bacilli	J	Involved in the binding of tRNA to the ribosomes	rpsJ	GO:0003674,GO:0003735,GO:0005198,GO:0005575,GO:0005622,GO:0005623,GO:0005737,GO:0005840,GO:0006412,GO:0006518,GO:0006807,GO:0008150,GO:0008152,GO:0009058,GO:0009059,GO:0009987,GO:0010467,GO:0015935,GO:0019538,GO:0032991,GO:0034641,GO:0034645,GO:0043043,GO:0043170,GO:0043226,GO:0043228,GO:0043229,GO:0043232,GO:0043603,GO:0043604,GO:0044237,GO:0044238,GO:0044249,GO:0044260,GO:0044267,GO:0044271,GO:…
MNSC_03810	B	K02906	large subunit ribosomal protein L3	A0A1V5X0N1_9BACT	UniRef90_A0A1V5X0N1 50S ribosomal protein L3 n=1 Tax=Parcubacteria group bacterium ADurb.Bin216 TaxID=1852939 RepID=A0A1V5X0N1_9BACT	Parcubacteria group bacterium ADurb.Bin216	TRUE	0.968	402	8.947e-125								Ribosomal protein L3 [PF00297.25]					0	MNSC_03810	K02906	RP-L3, MRPL3, rplC; large subunit ribosomal protein L3	K02906	RP-L3, MRPL3, rplC; large subunit ribosomal protein L3	189			OTHER	1	0	0	0	0	0		MNSC_03810_1	1121335.Clst_2531	1.23e-57	187	COG0087@1|root,COG0087@2|Bacteria,1TPFT@1239|Firmicutes,247NH@186801|Clostridia,3WHH0@541000|Ruminococcaceae	186801|Clostridia	J	One of the primary rRNA binding proteins, it binds directly near the 3'-end of the 23S rRNA, where it nucleates assembly of the 50S subunit	rplC	-
MNSC_03820	B	K02926	large subunit ribosomal protein L4	A0A1V5X0V6_9BACT	UniRef90_A0A1V5X0V6 50S ribosomal protein L4 n=1 Tax=Parcubacteria group bacterium ADurb.Bin216 TaxID=1852939 RepID=A0A1V5X0V6_9BACT	Parcubacteria group bacterium ADurb.Bin216	TRUE	0.925	440	1.914e-137								Ribosomal protein L4/L1 family [PF00573.25]					0	MNSC_03820	K02926	RP-L4, MRPL4, rplD; large subunit ribosomal protein L4	K02926	RP-L4, MRPL4, rplD; large subunit ribosomal protein L4	176			OTHER	1	0	0	0	0	0		MNSC_03820_1	373903.Hore_01180	4.78e-52	174	COG0088@1|root,COG0088@2|Bacteria,1TPGW@1239|Firmicutes,248SY@186801|Clostridia,3WAJE@53433|Halanaerobiales	186801|Clostridia	J	Forms part of the polypeptide exit tunnel	rplD	-
MNSC_03830	C	K02892	large subunit ribosomal protein L23	A0A1V5X0N2_9BACT	UniRef90_A0A1V5X0N2 50S ribosomal protein L23 n=1 Tax=Parcubacteria group bacterium ADurb.Bin216 TaxID=1852939 RepID=A0A1V5X0N2_9BACT	Parcubacteria group bacterium ADurb.Bin216	FALSE	0.931	211	2.07e-60								Ribosomal protein L23 [PF00276.23]					0	MNSC_03830	K02892	RP-L23, MRPL23, rplW; large subunit ribosomal protein L23	K02892	RP-L23, MRPL23, rplW; large subunit ribosomal protein L23	76			OTHER	1	0	0	0	0	0		MNSC_03830_1	1129368.SMIPMB4A_v3c6680	7.35e-14	68.9	COG0089@1|root,COG0089@2|Bacteria	2|Bacteria	J	rRNA binding	rplW	GO:0000027,GO:0003674,GO:0003676,GO:0003723,GO:0003735,GO:0005198,GO:0005488,GO:0005575,GO:0005622,GO:0005623,GO:0005737,GO:0005829,GO:0005840,GO:0005886,GO:0006412,GO:0006518,GO:0006807,GO:0006996,GO:0008150,GO:0008152,GO:0009058,GO:0009059,GO:0009987,GO:0010467,GO:0015934,GO:0016020,GO:0016043,GO:0019538,GO:0022607,GO:0022613,GO:0022618,GO:0022625,GO:0022626,GO:0032991,GO:0034622,GO:0034641,GO:…
MNSC_03840	B	K02886	large subunit ribosomal protein L2	A0A1V5X0R7_9BACT	UniRef90_A0A1V5X0R7 50S ribosomal protein L2 n=1 Tax=Parcubacteria group bacterium ADurb.Bin216 TaxID=1852939 RepID=A0A1V5X0R7_9BACT	Parcubacteria group bacterium ADurb.Bin216	TRUE	0.948	541	1.027e-171								Ribosomal Proteins L2, C-terminal domain [PF03947.21]; Ribosomal Proteins L2, RNA binding domain [PF00181.26]					0	MNSC_03840	K02886	RP-L2, MRPL2, RML2, rplB; large subunit ribosomal protein L2	K02886	RP-L2, MRPL2, RML2, rplB; large subunit ribosomal protein L2	286			OTHER	1	0	0	0	0	0		MNSC_03840_1	429009.Adeg_1521	5.8e-88	270	COG0090@1|root,COG0090@2|Bacteria,1TP9X@1239|Firmicutes,247XY@186801|Clostridia,42EWJ@68295|Thermoanaerobacterales	186801|Clostridia	J	One of the primary rRNA binding proteins. Required for association of the 30S and 50S subunits to form the 70S ribosome, for tRNA binding and peptide bond formation. It has been suggested to have peptidyltransferase activity	rplB	-
MNSC_03850	C	K02965	small subunit ribosomal protein S19	A0A1V5X0N0_9BACT	UniRef90_A0A1V5X0N0 30S ribosomal protein S19 n=1 Tax=Parcubacteria group bacterium ADurb.Bin216 TaxID=1852939 RepID=A0A1V5X0N0_9BACT	Parcubacteria group bacterium ADurb.Bin216	FALSE	0.976	194	1.144e-54								Ribosomal protein S19 [PF00203.24]					0	MNSC_03850	K02965	RP-S19, RSM19, rpsS; small subunit ribosomal protein S19	K02965	RP-S19, RSM19, rpsS; small subunit ribosomal protein S19	122			OTHER	1	0	0	0	0	0		MNSC_03850_1	1186051.BGIGA_386	1.51e-26	100	COG0185@1|root,COG0185@2|Bacteria,4NQ8T@976|Bacteroidetes,1I2W9@117743|Flavobacteriia,3IVJA@39782|Blattabacteriaceae	976|Bacteroidetes	J	Protein S19 forms a complex with S13 that binds strongly to the 16S ribosomal RNA	rpsS	GO:0000028,GO:0003674,GO:0003735,GO:0005198,GO:0005575,GO:0005622,GO:0005623,GO:0005737,GO:0005829,GO:0005840,GO:0006996,GO:0008150,GO:0009987,GO:0015935,GO:0016043,GO:0022607,GO:0022613,GO:0022618,GO:0022626,GO:0022627,GO:0032991,GO:0034622,GO:0042254,GO:0042255,GO:0042274,GO:0043226,GO:0043228,GO:0043229,GO:0043232,GO:0043933,GO:0044085,GO:0044391,GO:0044422,GO:0044424,GO:0044444,GO:0044445,GO:…
MNSC_03860	C	K02890	large subunit ribosomal protein L22	A0A1V5X0M6_9BACT	UniRef90_A0A1V5X0M6 50S ribosomal protein L22 n=1 Tax=Parcubacteria group bacterium ADurb.Bin216 TaxID=1852939 RepID=A0A1V5X0M6_9BACT	Parcubacteria group bacterium ADurb.Bin216	FALSE	0.902	262	1.854e-77								Ribosomal protein L22p/L17e [PF00237.22]					0	MNSC_03860	K02890	RP-L22, MRPL22, rplV; large subunit ribosomal protein L22	K02890	RP-L22, MRPL22, rplV; large subunit ribosomal protein L22	112			OTHER	1	0	0	0	0	0		MNSC_03860_1	998674.ATTE01000001_gene4286	2.54e-28	107	COG0091@1|root,COG0091@2|Bacteria,1RH0W@1224|Proteobacteria,1S5XT@1236|Gammaproteobacteria,460UB@72273|Thiotrichales	72273|Thiotrichales	J	The globular domain of the protein is located near the polypeptide exit tunnel on the outside of the subunit, while an extended beta-hairpin is found that lines the wall of the exit tunnel in the center of the 70S ribosome	rplV	-
MNSC_03870	B	K02982	small subunit ribosomal protein S3	A0A1V5X0T8_9BACT	UniRef90_A0A1V5X0T8 30S ribosomal protein S3 n=1 Tax=Parcubacteria group bacterium ADurb.Bin216 TaxID=1852939 RepID=A0A1V5X0T8_9BACT	Parcubacteria group bacterium ADurb.Bin216	TRUE	0.941	444	5.427e-139								Ribosomal protein S3, C-terminal domain [PF00189.23]; KH domain [PF07650.20]					0	MNSC_03870	K02982	RP-S3, rpsC; small subunit ribosomal protein S3	K02982	RP-S3, rpsC; small subunit ribosomal protein S3	182			OTHER	1	0	0	0	0	0		MNSC_03870_1	485913.Krac_12522	5.62e-45	160	COG0092@1|root,COG0092@2|Bacteria,2G691@200795|Chloroflexi	200795|Chloroflexi	J	Binds the lower part of the 30S subunit head. Binds mRNA in the 70S ribosome, positioning it for translation	rpsC	GO:0002181,GO:0003674,GO:0003735,GO:0005198,GO:0005575,GO:0005622,GO:0005623,GO:0005737,GO:0005829,GO:0005840,GO:0006412,GO:0006518,GO:0006807,GO:0008150,GO:0008152,GO:0009058,GO:0009059,GO:0009987,GO:0010467,GO:0015935,GO:0019538,GO:0022626,GO:0022627,GO:0032991,GO:0034641,GO:0034645,GO:0043043,GO:0043170,GO:0043226,GO:0043228,GO:0043229,GO:0043232,GO:0043603,GO:0043604,GO:0044237,GO:0044238,GO:…
MNSC_03880	C	K02878	large subunit ribosomal protein L16	A0A1V5X0Y4_9BACT	UniRef90_A0A1V5X0Y4 50S ribosomal protein L16 n=1 Tax=Parcubacteria group bacterium ADurb.Bin216 TaxID=1852939 RepID=A0A1V5X0Y4_9BACT	Parcubacteria group bacterium ADurb.Bin216	FALSE	0.966	279	2.135e-83								Ribosomal protein L16p/L10e [PF00252.21]					0	MNSC_03880	K02878	RP-L16, MRPL16, rplP; large subunit ribosomal protein L16	K02878	RP-L16, MRPL16, rplP; large subunit ribosomal protein L16	161			OTHER	1	0	0	0	0	0		MNSC_03880_1	32057.KB217478_gene3667	1.15e-45	153	COG0197@1|root,COG0197@2|Bacteria,1G55B@1117|Cyanobacteria,1HN2W@1161|Nostocales	1117|Cyanobacteria	J	Binds 23S rRNA and is also seen to make contacts with the A and possibly P site tRNAs	rplP	GO:0003674,GO:0003676,GO:0003723,GO:0003735,GO:0005198,GO:0005488,GO:0005575,GO:0005622,GO:0005623,GO:0005737,GO:0005829,GO:0005840,GO:0015934,GO:0019843,GO:0022625,GO:0022626,GO:0032991,GO:0043226,GO:0043228,GO:0043229,GO:0043232,GO:0044391,GO:0044422,GO:0044424,GO:0044444,GO:0044445,GO:0044446,GO:0044464,GO:0097159,GO:1901363,GO:1990904
MNSC_03890	C			A0A1V5X0Q9_9BACT	UniRef90_A0A1V5X0Q9 50S ribosomal protein L29 n=1 Tax=Parcubacteria group bacterium ADurb.Bin216 TaxID=1852939 RepID=A0A1V5X0Q9_9BACT	Parcubacteria group bacterium ADurb.Bin216	FALSE	0.831	107	2.991e-25													0	MNSC_03890	K02904	RP-L29, rpmC; large subunit ribosomal protein L29	K04514	ROCK1; Rho-associated protein kinase 1 [EC:2.7.11.1]	16			OTHER	1	0	0	0	0	0
MNSC_03900	C	K02961	small subunit ribosomal protein S17	A0A1V5X0P8_9BACT	UniRef90_A0A1V5X0P8 30S ribosomal protein S17 n=1 Tax=Parcubacteria group bacterium ADurb.Bin216 TaxID=1852939 RepID=A0A1V5X0P8_9BACT	Parcubacteria group bacterium ADurb.Bin216	FALSE	0.967	163	2.161e-44								Ribosomal protein S17 [PF00366.23]					0	MNSC_03900	K02961	RP-S17, MRPS17, rpsQ; small subunit ribosomal protein S17	K02961	RP-S17, MRPS17, rpsQ; small subunit ribosomal protein S17	95			OTHER	1	0	0	0	0	0		MNSC_03900_1	1118055.CAGU01000030_gene323	3.55e-20	83.6	COG0186@1|root,COG0186@2|Bacteria,1V9YC@1239|Firmicutes,24MSW@186801|Clostridia,22HGZ@1570339|Peptoniphilaceae	186801|Clostridia	J	One of the primary rRNA binding proteins, it binds specifically to the 5'-end of 16S ribosomal RNA	rpsQ	-
MNSC_03910	C	K02874	large subunit ribosomal protein L14	A0A1V5X0M4_9BACT	UniRef90_A0A1V5X0M4 50S ribosomal protein L14 n=1 Tax=Parcubacteria group bacterium ADurb.Bin216 TaxID=1852939 RepID=A0A1V5X0M4_9BACT	Parcubacteria group bacterium ADurb.Bin216	FALSE	0.933	243	3.454e-71								Ribosomal protein L14p/L23e [PF00238.22]					0	MNSC_03910	K02874	RP-L14, MRPL14, rplN; large subunit ribosomal protein L14	K02874	RP-L14, MRPL14, rplN; large subunit ribosomal protein L14	153			OTHER	1	0	0	0	0	0		MNSC_03910_1	314723.BH0488	7.76e-43	144	COG0093@1|root,COG0093@2|Bacteria,2J7N1@203691|Spirochaetes	203691|Spirochaetes	J	Binds to 23S rRNA. Forms part of two intersubunit bridges in the 70S ribosome	rplN	-
MNSC_03920	C	K02895	large subunit ribosomal protein L24	A0A1V5X0U7_9BACT	UniRef90_A0A1V5X0U7 50S ribosomal protein L24 n=1 Tax=Parcubacteria group bacterium ADurb.Bin216 TaxID=1852939 RepID=A0A1V5X0U7_9BACT	Parcubacteria group bacterium ADurb.Bin216	FALSE	0.947	203	8.59e-58								Ribosomal proteins 50S L24/mitochondrial 39S L24 [PF17136.7]					0	MNSC_03920	K02895	RP-L24, MRPL24, rplX; large subunit ribosomal protein L24	K02895	RP-L24, MRPL24, rplX; large subunit ribosomal protein L24	104			OTHER	1	0	0	0	0	0		MNSC_03920_1	619693.HMPREF6745_0409	5.69e-19	82	COG0198@1|root,COG0198@2|Bacteria,4NSTI@976|Bacteroidetes,2FT5V@200643|Bacteroidia	976|Bacteroidetes	J	One of the proteins that surrounds the polypeptide exit tunnel on the outside of the subunit	rplX	GO:0005575,GO:0005622,GO:0005623,GO:0005737,GO:0005829,GO:0005840,GO:0006412,GO:0006518,GO:0006807,GO:0008150,GO:0008152,GO:0009058,GO:0009059,GO:0009987,GO:0010467,GO:0015934,GO:0019538,GO:0022625,GO:0022626,GO:0032991,GO:0034641,GO:0034645,GO:0043043,GO:0043170,GO:0043226,GO:0043228,GO:0043229,GO:0043232,GO:0043603,GO:0043604,GO:0044237,GO:0044238,GO:0044249,GO:0044260,GO:0044267,GO:0044271,GO:…
MNSC_03930	B	K02931	large subunit ribosomal protein L5	A0A1V5X0M3_9BACT	UniRef90_A0A1V5X0M3 50S ribosomal protein L5 n=1 Tax=Parcubacteria group bacterium ADurb.Bin216 TaxID=1852939 RepID=A0A1V5X0M3_9BACT	Parcubacteria group bacterium ADurb.Bin216	TRUE	0.913	357	1.688e-109								ribosomal L5P family C-terminus [PF00673.24]; Ribosomal protein L5 [PF00281.22]					0	MNSC_03930	K02931	RP-L5, MRPL5, rplE; large subunit ribosomal protein L5	K02931	RP-L5, MRPL5, rplE; large subunit ribosomal protein L5	173			OTHER	1	0	0	0	0	0		MNSC_03930_1	1122970.AUHC01000001_gene811	4.6e-52	172	COG0094@1|root,COG0094@2|Bacteria,1MUU9@1224|Proteobacteria,2TQPF@28211|Alphaproteobacteria,2K0S5@204457|Sphingomonadales	204457|Sphingomonadales	J	This is 1 of the proteins that binds and probably mediates the attachment of the 5S RNA into the large ribosomal subunit, where it forms part of the central protuberance. In the 70S ribosome it contacts protein S13 of the 30S subunit (bridge B1b), connecting the 2 subunits	rplE	-
MNSC_03940	C	K02994	small subunit ribosomal protein S8	A0A1V5X0Q4_9BACT	UniRef90_A0A1V5X0Q4 30S ribosomal protein S8 n=1 Tax=Parcubacteria group bacterium ADurb.Bin216 TaxID=1852939 RepID=A0A1V5X0Q4_9BACT	Parcubacteria group bacterium ADurb.Bin216	FALSE	0.925	329	2.943e-100								Ribosomal protein S8 [PF00410.22]					0	MNSC_03940	K02994	RP-S8, MRPS8, rpsH; small subunit ribosomal protein S8	K02994	RP-S8, MRPS8, rpsH; small subunit ribosomal protein S8	116			OTHER	1	0	0	0	0	0		MNSC_03940_1	496833.MBIO_0808	1.09e-26	105	COG0096@1|root,COG0096@2|Bacteria,3WTD8@544448|Tenericutes	544448|Tenericutes	J	One of the primary rRNA binding proteins, it binds directly to 16S rRNA central domain where it helps coordinate assembly of the platform of the 30S subunit	rpsH	-
MNSC_03950	B	K02933	large subunit ribosomal protein L6	A0A1V5X0M2_9BACT	UniRef90_A0A1V5X0M2 50S ribosomal protein L6 n=1 Tax=Parcubacteria group bacterium ADurb.Bin216 TaxID=1852939 RepID=A0A1V5X0M2_9BACT	Parcubacteria group bacterium ADurb.Bin216	TRUE	0.932	348	1.56e-106								Ribosomal protein L6 [PF00347.26]					0	MNSC_03950	K02933	RP-L6, MRPL6, rplF; large subunit ribosomal protein L6	K02933	RP-L6, MRPL6, rplF; large subunit ribosomal protein L6	195			OTHER	1	0	0	0	0	0		MNSC_03950_1	1121946.AUAX01000005_gene5264	2.37e-58	187	COG0097@1|root,COG0097@2|Bacteria,2GK35@201174|Actinobacteria,4DAXG@85008|Micromonosporales	201174|Actinobacteria	J	This protein binds to the 23S rRNA, and is important in its secondary structure. It is located near the subunit interface in the base of the L7 L12 stalk, and near the tRNA binding site of the peptidyltransferase center	rplF	GO:0002181,GO:0003674,GO:0003676,GO:0003723,GO:0003735,GO:0005198,GO:0005488,GO:0005575,GO:0005618,GO:0005622,GO:0005623,GO:0005737,GO:0005829,GO:0005840,GO:0005886,GO:0006412,GO:0006518,GO:0006807,GO:0008150,GO:0008152,GO:0009058,GO:0009059,GO:0009987,GO:0010467,GO:0015934,GO:0016020,GO:0019538,GO:0022625,GO:0022626,GO:0030312,GO:0032991,GO:0034641,GO:0034645,GO:0040007,GO:0043043,GO:0043170,GO:…
MNSC_03960	C	K02881	large subunit ribosomal protein L18	A0A1V5X0L6_9BACT	UniRef90_A0A1V5X0L6 50S ribosomal protein L18 n=1 Tax=Parcubacteria group bacterium ADurb.Bin216 TaxID=1852939 RepID=A0A1V5X0L6_9BACT	Parcubacteria group bacterium ADurb.Bin216	FALSE	0.909	219	5.233e-63								Ribosomal L18 of archaea, bacteria, mitoch. and chloroplast [PF00861.25]					0	MNSC_03960	K02881	RP-L18, MRPL18, rplR; large subunit ribosomal protein L18	K02881	RP-L18, MRPL18, rplR; large subunit ribosomal protein L18	136			OTHER	1	0	0	0	0	0		MNSC_03960_1	552396.HMPREF0863_02794	5.54e-37	128	COG0256@1|root,COG0256@2|Bacteria,1V6DM@1239|Firmicutes,3VQGV@526524|Erysipelotrichia	526524|Erysipelotrichia	J	This is one of the proteins that binds and probably mediates the attachment of the 5S RNA into the large ribosomal subunit, where it forms part of the central protuberance	rplR	-
MNSC_03970	B	K02988	small subunit ribosomal protein S5	A0A1V5X0S7_9BACT	UniRef90_A0A1V5X0S7 30S ribosomal protein S5 n=1 Tax=Parcubacteria group bacterium ADurb.Bin216 TaxID=1852939 RepID=A0A1V5X0S7_9BACT	Parcubacteria group bacterium ADurb.Bin216	TRUE	0.901	369	2.004e-113								Ribosomal protein S5, N-terminal domain [PF00333.23]; Ribosomal protein S5, C-terminal domain [PF03719.18]					0	MNSC_03970	K02988	RP-S5, MRPS5, rpsE; small subunit ribosomal protein S5	K02988	RP-S5, MRPS5, rpsE; small subunit ribosomal protein S5	139			OTHER	1	0	0	0	0	0		MNSC_03970_1	999425.HMPREF9186_01369	1.88e-38	137	COG0098@1|root,COG0098@2|Bacteria,1V1B1@1239|Firmicutes,4HFN4@91061|Bacilli	91061|Bacilli	J	Located at the back of the 30S subunit body where it stabilizes the conformation of the head with respect to the body	rpsE	GO:0003674,GO:0003735,GO:0005198,GO:0005575,GO:0005622,GO:0005623,GO:0005737,GO:0005829,GO:0005840,GO:0006412,GO:0006518,GO:0006807,GO:0008150,GO:0008152,GO:0009058,GO:0009059,GO:0009987,GO:0010467,GO:0015935,GO:0019538,GO:0022626,GO:0022627,GO:0032991,GO:0034641,GO:0034645,GO:0043043,GO:0043170,GO:0043226,GO:0043228,GO:0043229,GO:0043232,GO:0043603,GO:0043604,GO:0044237,GO:0044238,GO:0044249,GO:…
MNSC_03980	C	K02876	large subunit ribosomal protein L15	A0A1V5WV02_9BACT	UniRef90_A0A1V5WV02 50S ribosomal protein L15 n=1 Tax=Parcubacteria group bacterium ADurb.Bin216 TaxID=1852939 RepID=A0A1V5WV02_9BACT	Parcubacteria group bacterium ADurb.Bin216	FALSE	0.912	275	7.031e-82								Ribosomal proteins 50S-L15, 50S-L18e, 60S-L27A [PF00828.22]					0	MNSC_03980	K02876	RP-L15, MRPL15, rplO; large subunit ribosomal protein L15	K02876	RP-L15, MRPL15, rplO; large subunit ribosomal protein L15	61			OTHER	1	0	0	0	0	0		MNSC_03980_1	349741.Amuc_0931	2.07e-14	73.2	COG0200@1|root,COG0200@2|Bacteria,46SSX@74201|Verrucomicrobia,2IUE6@203494|Verrucomicrobiae	203494|Verrucomicrobiae	J	Ribosomal proteins 50S-L15, 50S-L18e, 60S-L27A	rplO	-
MNSC_03990	B	K03076	preprotein translocase subunit SecY	A0A1V5WUY3_9BACT	UniRef90_A0A1V5WUY3 Protein translocase subunit SecY n=1 Tax=Parcubacteria group bacterium ADurb.Bin216 TaxID=1852939 RepID=A0A1V5WUY3_9BACT	Parcubacteria group bacterium ADurb.Bin216	TRUE	0.91	785	2.692e-253								SecY [PF00344.23]					0	MNSC_03990	K03076	secY; preprotein translocase subunit SecY	K03076	secY; preprotein translocase subunit SecY	370			OTHER	1	1e-06	0	0	0	0		MNSC_03990_1	1230343.CANP01000023_gene1472	1.4e-94	298	COG0201@1|root,COG0201@2|Bacteria,1MVU7@1224|Proteobacteria,1RNJV@1236|Gammaproteobacteria,1JCM4@118969|Legionellales	118969|Legionellales	U	The central subunit of the protein translocation channel SecYEG. Consists of two halves formed by TMs 1-5 and 6-10. These two domains form a lateral gate at the front which open onto the bilayer between TMs 2 and 7, and are clamped together by SecE at the back. The channel is closed by both a pore ring composed of hydrophobic SecY resides and a short helix (helix 2A) on the extracellular side of …	secY	-
MNSC_04000	B			A0A1V5WUP6_9BACT	UniRef90_A0A1V5WUP6 Adenylate kinase n=1 Tax=Parcubacteria group bacterium ADurb.Bin216 TaxID=1852939 RepID=A0A1V5WUP6_9BACT	Parcubacteria group bacterium ADurb.Bin216	TRUE	0.966	472	1.956e-148								Adenylate kinase [PF00406.25]; AAA domain [PF13207.9]					0	MNSC_04000	K00939	adk, AK; adenylate kinase [EC:2.7.4.3]	K00939	adk, AK; adenylate kinase [EC:2.7.4.3]	130			OTHER	1	0	0	0	0	0		MNSC_04000_1	1440053.JOEI01000008_gene6332	1.11e-20	94	COG0563@1|root,COG0563@2|Bacteria,2GJ7T@201174|Actinobacteria	201174|Actinobacteria	F	Catalyzes the reversible transfer of the terminal phosphate group between ATP and AMP. Plays an important role in cellular energy homeostasis and in adenine nucleotide metabolism	adk	-
MNSC_04010	B	K01265	methionyl aminopeptidase [EC:3.4.11.18]	A0A1V5WUN5_9BACT	UniRef90_A0A1V5WUN5 Methionine aminopeptidase n=1 Tax=Parcubacteria group bacterium ADurb.Bin216 TaxID=1852939 RepID=A0A1V5WUN5_9BACT	Parcubacteria group bacterium ADurb.Bin216	TRUE	0.964	554	4.475e-176	MER0232123	M24A	MER0232123 - subfamily M24A unassigned peptidases (Ruminococcus albus) [M24.UPA]#M24A#{peptidase unit: 1-246}~source YP_004103255~	FALSE	0.474	232	8.628e-67	Metallopeptidase family M24 [PF00557.27]					0	MNSC_04010	K01265	map; methionyl aminopeptidase [EC:3.4.11.18]	K01265	map; methionyl aminopeptidase [EC:3.4.11.18]	220			OTHER	1	0	0	0	0	0		MNSC_04010_1	997346.HMPREF9374_2869	1.18e-60	199	COG0024@1|root,COG0024@2|Bacteria,1TQC1@1239|Firmicutes,4H9S9@91061|Bacilli,27B7R@186824|Thermoactinomycetaceae	91061|Bacilli	J	Metallopeptidase family M24	map	-
MNSC_04020	B			H6L1E8_SAPGL	UniRef90_H6L1E8 Cell wall/surface repeat-containing protein n=4 Tax=Saprospira TaxID=1007 RepID=H6L1E8_SAPGL	Saprospira	TRUE	0.352	1169	0								Bacterial Ig-like domain (group 2) [PF02368.21]; Bacterial Ig-like domain (group 3) [PF13750.9]; Lamin Tail Domain [PF00932.22]					0	MNSC_04020					419	K19231	33	SP	0.000249	0.999116	0.000173	0.000164	0.000149	0.000141	CS pos: 23-24. Pr: 0.9785	MNSC_04020_1	1121904.ARBP01000074_gene262	5.41e-112	374	COG4886@1|root,COG5492@1|root,COG4886@2|Bacteria,COG5492@2|Bacteria	2|Bacteria	N	domain, Protein	ligA1	-
MNSC_04030	C	K04488	nitrogen fixation protein NifU and related proteins	A0A1V5X052_9BACT	UniRef90_A0A1V5X052 NifU-like protein n=1 Tax=Parcubacteria group bacterium ADurb.Bin216 TaxID=1852939 RepID=A0A1V5X052_9BACT	Parcubacteria group bacterium ADurb.Bin216	FALSE	0.962	247	9.707e-73								NifU-like N terminal domain [PF01592.19]					0	MNSC_04030	K04488	iscU, nifU; nitrogen fixation protein NifU and related proteins	K04488	iscU, nifU; nitrogen fixation protein NifU and related proteins	157			OTHER	0.999711	0.000263	8e-06	2e-06	1e-06	2e-06		MNSC_04030_1	1121422.AUMW01000002_gene2106	1.49e-49	160	COG0822@1|root,COG0822@2|Bacteria,1V3H9@1239|Firmicutes,24HDD@186801|Clostridia,261QI@186807|Peptococcaceae	186801|Clostridia	C	FeS cluster assembly scaffold protein NifU	nifU	-
MNSC_04040	B	K04487	cysteine desulfurase [EC:2.8.1.7]	A0A1V5WZV8_9BACT	UniRef90_A0A1V5WZV8 Cysteine desulfurase n=1 Tax=Parcubacteria group bacterium ADurb.Bin216 TaxID=1852939 RepID=A0A1V5WZV8_9BACT	Parcubacteria group bacterium ADurb.Bin216	TRUE	0.959	790	1.23e-255								Aminotransferase class-V [PF00266.22]; Pyridoxal-dependent decarboxylase conserved domain [PF00282.22]					0	MNSC_04040	K04487	iscS, NFS1; cysteine desulfurase [EC:2.8.1.7]	K04487	iscS, NFS1; cysteine desulfurase [EC:2.8.1.7]	390			OTHER	1	0	0	0	0	0		MNSC_04040_1	931276.Cspa_c12370	1.24e-126	377	COG1104@1|root,COG1104@2|Bacteria,1TP21@1239|Firmicutes,24888@186801|Clostridia,36DXY@31979|Clostridiaceae	186801|Clostridia	E	Master enzyme that delivers sulfur to a number of partners involved in Fe-S cluster assembly, tRNA modification or cofactor biosynthesis. Catalyzes the removal of elemental sulfur atoms from cysteine to produce alanine. Functions as a sulfur delivery protein for Fe-S cluster synthesis onto IscU, an Fe-S scaffold assembly protein, as well as other S acceptor proteins	iscS	-
MNSC_04050	B			A0A1V5WZW5_9BACT	UniRef90_A0A1V5WZW5 Uncharacterized protein n=1 Tax=Parcubacteria group bacterium ADurb.Bin216 TaxID=1852939 RepID=A0A1V5WZW5_9BACT	Parcubacteria group bacterium ADurb.Bin216	TRUE	0.926	363	1.486e-111													0						14	K08574	4	OTHER	0.823943	0.156136	0.010427	0.001206	0.000655	0.007646
MNSC_04060	C			A0A1V5WZT5_9BACT	UniRef90_A0A1V5WZT5 Uncharacterized protein n=1 Tax=Parcubacteria group bacterium ADurb.Bin216 TaxID=1852939 RepID=A0A1V5WZT5_9BACT	Parcubacteria group bacterium ADurb.Bin216	FALSE	0.951	262	1.262e-77													0						16	K00722	2	OTHER	1	0	0	0	0	0
MNSC_04070	B			A0A1V5WZZ9_9BACT	UniRef90_A0A1V5WZZ9 Alkaline phosphatase synthesis transcriptional regulatory protein PhoP n=1 Tax=Parcubacteria group bacterium ADurb.Bin216 TaxID=1852939 RepID=A0A1V5WZZ9_9BACT	Parcubacteria group bacterium ADurb.Bin216	TRUE	0.89	428	2.163e-133								Response regulator receiver domain [PF00072.27]					0	MNSC_04070					36	K07668	16	OTHER	1	0	0	0	0	0		MNSC_04070_1	1122149.BACN01000002_gene240	3.12e-12	71.6	COG0745@1|root,COG0745@2|Bacteria,1TPQG@1239|Firmicutes,4HA8Q@91061|Bacilli,3F4FB@33958|Lactobacillaceae	91061|Bacilli	K	response regulator	yycF	GO:0006355,GO:0008150,GO:0009889,GO:0010468,GO:0010556,GO:0019219,GO:0019222,GO:0031323,GO:0031326,GO:0050789,GO:0050794,GO:0051171,GO:0051252,GO:0060255,GO:0065007,GO:0080090,GO:1903506,GO:2000112,GO:2001141
MNSC_04080	B			A0A1V5WZT1_9BACT	UniRef90_A0A1V5WZT1 Type II secretion system protein E n=1 Tax=Parcubacteria group bacterium ADurb.Bin216 TaxID=1852939 RepID=A0A1V5WZT1_9BACT	Parcubacteria group bacterium ADurb.Bin216	TRUE	0.94	1090	0								Type II/IV secretion system protein [PF00437.23]; Type II secretion system (T2SS), protein E, N-terminal domain [PF05157.18]					0	MNSC_04080	K02454	gspE; general secretion pathway protein E [EC:7.4.2.8]	K02652	pilB; type IV pilus assembly protein PilB	366	K02454	39	OTHER	1	0	0	0	0	0		MNSC_04080_1	309799.DICTH_0721	5.43e-121	384	COG2804@1|root,COG2804@2|Bacteria	2|Bacteria	NU	Type II secretory pathway, ATPase PulE Tfp pilus assembly pathway, ATPase PilB	ctsE	-
MNSC_04090	B			A0A1V5WZU6_9BACT	UniRef90_A0A1V5WZU6 Type II secretion system protein F n=1 Tax=Parcubacteria group bacterium ADurb.Bin216 TaxID=1852939 RepID=A0A1V5WZU6_9BACT	Parcubacteria group bacterium ADurb.Bin216	TRUE	0.916	714	1.782e-229								Type II secretion system (T2SS), protein F [PF00482.26]					0	MNSC_04090	K02653	pilC; type IV pilus assembly protein PilC	K02653	pilC; type IV pilus assembly protein PilC	138	K12278	31	OTHER	1	0	0	0	0	0		MNSC_04090_1	888821.HMPREF9394_0075	1.11e-25	114	COG1459@1|root,COG1459@2|Bacteria,1TQRZ@1239|Firmicutes,4HBFI@91061|Bacilli,1WR0S@1305|Streptococcus sanguinis	91061|Bacilli	U	Bacterial type II secretion system protein F	pilC	-
MNSC_04100	C			A0A1V5WZT0_9BACT	UniRef90_A0A1V5WZT0 Prepilin-type N-terminal cleavage/methylation domain-containing protein n=1 Tax=Parcubacteria group bacterium ADurb.Bin216 TaxID=1852939 RepID=A0A1V5WZT0_9BACT	Parcubacteria group bacterium ADurb.Bin216	FALSE	0.921	272	5.552e-81													0	MNSC_04100					14	K02650	4	PILIN	1.1e-05	0	0	0	0	1	CS pos: 3-4. Pr: 0.7757	MNSC_04100_1	1385420.FRA_34c05950	0.000437	45.4	COG4969@1|root,COG4969@2|Bacteria,1N7EQ@1224|Proteobacteria,1SCES@1236|Gammaproteobacteria,461AT@72273|Thiotrichales	72273|Thiotrichales	NU	Belongs to the N-Me-Phe pilin family	-	-
MNSC_04110	B			A0A1V5WZS9_9BACT	UniRef90_A0A1V5WZS9 LVIVD repeat protein n=1 Tax=Parcubacteria group bacterium ADurb.Bin216 TaxID=1852939 RepID=A0A1V5WZS9_9BACT	Parcubacteria group bacterium ADurb.Bin216	TRUE	0.89	893	2.959e-289								Beta propeller domain [PF09826.12]					0	MNSC_04110					113			PILIN	0.121947	0.000327	0.000103	5e-06	2e-06	0.877623	CS pos: 10-11. Pr: 0.6145	MNSC_04110_1	1469557.JSWF01000029_gene3372	0.000548	51.2	COG5276@1|root,COG5276@2|Bacteria,4NDUD@976|Bacteroidetes,1HZ43@117743|Flavobacteriia	976|Bacteroidetes	O	Zinc metalloprotease (Elastase)	-	-
MNSC_04120	C			A0A1V5WZX2_9BACT	UniRef90_A0A1V5WZX2 Uncharacterized protein n=1 Tax=Parcubacteria group bacterium ADurb.Bin216 TaxID=1852939 RepID=A0A1V5WZX2_9BACT	Parcubacteria group bacterium ADurb.Bin216	FALSE	0.891	319	8.635e-97													0						18	K27060	2	PILIN	0.289515	0.024759	0.00087	0.000272	0.000143	0.684441	CS pos: 8-9. Pr: 0.5316
MNSC_04130	C			A0A1V5X042_9BACT	UniRef90_A0A1V5X042 Uncharacterized protein n=1 Tax=Parcubacteria group bacterium ADurb.Bin216 TaxID=1852939 RepID=A0A1V5X042_9BACT	Parcubacteria group bacterium ADurb.Bin216	FALSE	0.942	281	5.604e-84													0						17	K06821	3	OTHER	0.989666	0.002087	2.2e-05	1.3e-05	7e-06	0.008265
MNSC_04140	C			A0A1V5WZU8_9BACT	UniRef90_A0A1V5WZU8 Type II secretion system protein G n=1 Tax=Parcubacteria group bacterium ADurb.Bin216 TaxID=1852939 RepID=A0A1V5WZU8_9BACT	Parcubacteria group bacterium ADurb.Bin216	FALSE	0.902	283	1.696e-84													0	MNSC_04140	K02456	gspG; general secretion pathway protein G						PILIN	0.001774	3e-06	3e-06	0	0	0.998232	CS pos: 6-7. Pr: 0.7546	MNSC_04140_1	1336237.JAEE01000010_gene312	0.000892	45.1	COG2165@1|root,COG2165@2|Bacteria,1RDX2@1224|Proteobacteria,1S69B@1236|Gammaproteobacteria	1236|Gammaproteobacteria	U	general secretion pathway protein	-	-
MNSC_04150	C			A0A1V5WZV6_9BACT	UniRef90_A0A1V5WZV6 Type II secretion system protein G n=1 Tax=Parcubacteria group bacterium ADurb.Bin216 TaxID=1852939 RepID=A0A1V5WZV6_9BACT	Parcubacteria group bacterium ADurb.Bin216	FALSE	0.898	270	3.108e-80													0	MNSC_04150	K02456	gspG; general secretion pathway protein G	K02456	gspG; general secretion pathway protein G	31	K02650	10	PILIN	0.002383	4e-06	4e-06	0	0	0.997638	CS pos: 6-7. Pr: 0.7596	MNSC_04150_1	1280664.AUIX01000001_gene620	0.000887	44.7	COG4969@1|root,COG4969@2|Bacteria,1UI23@1239|Firmicutes,25EBT@186801|Clostridia,4C06D@830|Butyrivibrio	186801|Clostridia	NU	Prokaryotic N-terminal methylation motif	-	-
MNSC_04160	B			A0A1V5WZS4_9BACT	UniRef90_A0A1V5WZS4 PAC domain-containing protein n=1 Tax=Parcubacteria group bacterium ADurb.Bin216 TaxID=1852939 RepID=A0A1V5WZS4_9BACT	Parcubacteria group bacterium ADurb.Bin216	TRUE	0.916	831	7.024e-269								PAS fold [PF08448.13]					0	MNSC_04160					38	K13598	3	OTHER	1	1e-06	0	0	0	0
MNSC_04170	B			A0A1V5WZY7_9BACT	UniRef90_A0A1V5WZY7 Non-motile and phage-resistance protein n=1 Tax=Parcubacteria group bacterium ADurb.Bin216 TaxID=1852939 RepID=A0A1V5WZY7_9BACT	Parcubacteria group bacterium ADurb.Bin216	TRUE	0.939	1587	0								Histidine kinase-, DNA gyrase B-, and HSP90-like ATPase [PF02518.29]; PAS domain [PF13426.10]; PAS fold [PF08448.13]; PAS fold [PF00989.28]; His Kinase A (phospho-acceptor) domain [PF00512.28]; GHKL domain [PF14501.9]; PAS domain [PF13188.10]					0	MNSC_04170					227			OTHER	1	7e-06	0	0	0	0		MNSC_04170_1	383372.Rcas_3170	7.26e-35	151	COG2203@1|root,COG5002@1|root,COG2203@2|Bacteria,COG5002@2|Bacteria,2GAAK@200795|Chloroflexi,374SE@32061|Chloroflexia	32061|Chloroflexia	T	histidine kinase A domain protein	-	-
MNSC_04180	C			A0A1V5WYP8_9BACT	UniRef90_A0A1V5WYP8 Uncharacterized protein n=1 Tax=Parcubacteria group bacterium ADurb.Bin216 TaxID=1852939 RepID=A0A1V5WYP8_9BACT	Parcubacteria group bacterium ADurb.Bin216	FALSE	0.469	729	1.649e-221								Concanavalin A-like lectin/glucanases superfamily [PF13385.9]					0	MNSC_04180					90	K20276	12	PILIN	0.009586	4.8e-05	2.7e-05	2e-06	1e-06	0.990334	CS pos: 5-6. Pr: 0.7358	MNSC_04180_1	1380390.JIAT01000011_gene2883	2.84e-17	97.1	COG0028@1|root,COG0515@1|root,COG1409@1|root,COG1749@1|root,COG2374@1|root,COG3291@1|root,COG3509@1|root,COG4733@1|root,COG0028@2|Bacteria,COG0515@2|Bacteria,COG1409@2|Bacteria,COG1749@2|Bacteria,COG2374@2|Bacteria,COG3291@2|Bacteria,COG3509@2|Bacteria,COG4733@2|Bacteria,2I2X3@201174|Actinobacteria,4CSIX@84995|Rubrobacteria	84995|Rubrobacteria	N	Fibronectin type 3 domain	-	-
MNSC_04190	B			A0A1V5WYM6_9BACT	UniRef90_A0A1V5WYM6 Thioredoxin domain-containing protein n=1 Tax=Parcubacteria group bacterium ADurb.Bin216 TaxID=1852939 RepID=A0A1V5WYM6_9BACT	Parcubacteria group bacterium ADurb.Bin216	TRUE	0.927	617	4.63e-197								Thioredoxin [PF00085.23]					0	MNSC_04190					34	K03671	5	OTHER	0.998317	0.001533	6.1e-05	1.6e-05	7e-06	9.7e-05		MNSC_04190_1	1005048.CFU_0874	0.000684	46.6	COG3118@1|root,COG3118@2|Bacteria,1MZBB@1224|Proteobacteria,2VSHX@28216|Betaproteobacteria,474GR@75682|Oxalobacteraceae	28216|Betaproteobacteria	O	Belongs to the thioredoxin family	trxA	-
MNSC_04200	C			A0A1V5WYK9_9BACT	UniRef90_A0A1V5WYK9 Cysteine protease YraA n=1 Tax=Parcubacteria group bacterium ADurb.Bin216 TaxID=1852939 RepID=A0A1V5WYK9_9BACT	Parcubacteria group bacterium ADurb.Bin216	FALSE	0.929	335	3.904e-102	MER0385343	C56	MER0385343 - family C56 non-peptidase homologues (Methanotorris formicicus) [C56.UNW]#C56#{peptidase unit: 59-183}~source ZP_09706688~	FALSE	0.487	116	1.949e-28	DJ-1/PfpI family [PF01965.27]; ThiJ/PfpI family-like [PF17124.8]					0	MNSC_04200	K05520	yhbO; deglycase [EC:3.5.1.124]	K05520	yhbO; deglycase [EC:3.5.1.124]	129			OTHER	1	8e-06	0	0	0	0		MNSC_04200_1	579137.Metvu_0777	5.87e-38	136	COG0693@1|root,arCOG00769@2157|Archaea,2XTPH@28890|Euryarchaeota,23QVZ@183939|Methanococci	183939|Methanococci	O	PFAM ThiJ PfpI domain protein	-	-
MNSC_04210	C			A0A1V5WYV9_9BACT	UniRef90_A0A1V5WYV9 LamGL domain-containing protein n=1 Tax=Parcubacteria group bacterium ADurb.Bin216 TaxID=1852939 RepID=A0A1V5WYV9_9BACT	Parcubacteria group bacterium ADurb.Bin216	FALSE	0.662	535	7.563e-167								Concanavalin A-like lectin/glucanases superfamily [PF13385.9]					0	MNSC_04210					71	K12516	3	PILIN	0.054418	6.6e-05	3.2e-05	1e-06	1e-06	0.945473	CS pos: 9-10. Pr: 0.7125	MNSC_04210_1	1123020.AUIE01000007_gene3216	2.79e-22	102	COG3209@1|root,COG3209@2|Bacteria,1NF2V@1224|Proteobacteria	1224|Proteobacteria	M	Concanavalin A-like lectin/glucanases superfamily	-	-
MNSC_04220	C	K02864	large subunit ribosomal protein L10	A0A1V5WYQ0_9BACT	UniRef90_A0A1V5WYQ0 50S ribosomal protein L10 n=1 Tax=Parcubacteria group bacterium ADurb.Bin216 TaxID=1852939 RepID=A0A1V5WYQ0_9BACT	Parcubacteria group bacterium ADurb.Bin216	FALSE	0.914	331	9.608e-101								Ribosomal protein L10 [PF00466.23]					0	MNSC_04220	K02864	RP-L10, MRPL10, rplJ; large subunit ribosomal protein L10	K02864	RP-L10, MRPL10, rplJ; large subunit ribosomal protein L10	120			OTHER	1	0	0	0	0	0		MNSC_04220_1	338963.Pcar_0692	1.91e-25	103	COG0244@1|root,COG0244@2|Bacteria,1RAN5@1224|Proteobacteria,42R1J@68525|delta/epsilon subdivisions,2WQE8@28221|Deltaproteobacteria,43SIW@69541|Desulfuromonadales	28221|Deltaproteobacteria	J	Ribosomal protein L10	rplJ	GO:0003674,GO:0003735,GO:0005198,GO:0005575,GO:0005622,GO:0005623,GO:0005737,GO:0005829,GO:0005840,GO:0006412,GO:0006518,GO:0006807,GO:0008150,GO:0008152,GO:0009058,GO:0009059,GO:0009987,GO:0010467,GO:0015934,GO:0019538,GO:0022625,GO:0022626,GO:0032991,GO:0034641,GO:0034645,GO:0043043,GO:0043170,GO:0043226,GO:0043228,GO:0043229,GO:0043232,GO:0043603,GO:0043604,GO:0044237,GO:0044238,GO:0044249,GO:…
MNSC_04230	C	K02935	large subunit ribosomal protein L7/L12	A0A1V5WYJ0_9BACT	UniRef90_A0A1V5WYJ0 50S ribosomal protein L7/L12 n=1 Tax=Parcubacteria group bacterium ADurb.Bin216 TaxID=1852939 RepID=A0A1V5WYJ0_9BACT	Parcubacteria group bacterium ADurb.Bin216	FALSE	0.844	246	4.55e-72								Ribosomal protein L7/L12 C-terminal domain [PF00542.22]; Ribosomal protein L7/L12 dimerisation domain [PF16320.8]					0	MNSC_04230	K02935	RP-L7, MRPL12, rplL; large subunit ribosomal protein L7/L12	K02935	RP-L7, MRPL12, rplL; large subunit ribosomal protein L7/L12	111			OTHER	1	0	0	0	0	0		MNSC_04230_1	370438.PTH_0309	2.38e-30	113	COG0222@1|root,COG0222@2|Bacteria,1V6EI@1239|Firmicutes,24JAC@186801|Clostridia,26263@186807|Peptococcaceae	186801|Clostridia	J	Forms part of the ribosomal stalk which helps the ribosome interact with GTP-bound translation factors. Is thus essential for accurate translation	rplL	-
MNSC_04240	B			A0A1V5WYH3_9BACT	UniRef90_A0A1V5WYH3 Thioredoxin domain-containing protein n=1 Tax=Parcubacteria group bacterium ADurb.Bin216 TaxID=1852939 RepID=A0A1V5WYH3_9BACT	Parcubacteria group bacterium ADurb.Bin216	TRUE	0.963	616	6.184e-197								Thioredoxin [PF00085.23]					0	MNSC_04240					34	K03671	2	OTHER	0.999688	0.000253	3.5e-05	2e-06	1e-06	2.4e-05
MNSC_04250	C			A0A1V5WYP0_9BACT	UniRef90_A0A1V5WYP0 DNA primase n=1 Tax=Parcubacteria group bacterium ADurb.Bin216 TaxID=1852939 RepID=A0A1V5WYP0_9BACT	Parcubacteria group bacterium ADurb.Bin216	FALSE	0.727	108	2.006e-25													0						13	K11798	1	OTHER	1	2e-05	0	0	0	0
MNSC_04260	C			A0A1V5WYH7_9BACT	UniRef90_A0A1V5WYH7 ABC transmembrane type-1 domain-containing protein n=1 Tax=Parcubacteria group bacterium ADurb.Bin216 TaxID=1852939 RepID=A0A1V5WYH7_9BACT	Parcubacteria group bacterium ADurb.Bin216	FALSE	0.912	241	2.531e-70													0						15	K10246	4	OTHER	0.99898	0.000964	6.9e-05	1e-06	1e-06	2e-06
MNSC_04270	B			A0A1V5WYV3_9BACT	UniRef90_A0A1V5WYV3 ATP-dependent Clp protease ATP-binding subunit ClpE n=1 Tax=Parcubacteria group bacterium ADurb.Bin216 TaxID=1852939 RepID=A0A1V5WYV3_9BACT	Parcubacteria group bacterium ADurb.Bin216	TRUE	0.933	1630	0								AAA domain (Cdc48 subfamily) [PF07724.17]; C-terminal, D2-small domain, of ClpB protein [PF10431.12]; AAA domain (dynein-related subfamily) [PF07728.17]; Sigma-54 interaction domain [PF00158.29]					0	MNSC_04270	K03696	clpC; ATP-dependent Clp protease ATP-binding subunit ClpC	K03696	clpC; ATP-dependent Clp protease ATP-binding subunit ClpC	317			OTHER	1	4e-06	0	0	0	0		MNSC_04270_1	1121367.AQXC01000006_gene609	4.64e-79	282	COG0542@1|root,COG0542@2|Bacteria,2GJ77@201174|Actinobacteria,22KCH@1653|Corynebacteriaceae	201174|Actinobacteria	O	ATPases with chaperone activity, ATP-binding subunit	clpC	GO:0003674,GO:0003824,GO:0005488,GO:0005515,GO:0005575,GO:0005618,GO:0005622,GO:0005623,GO:0005737,GO:0005829,GO:0005886,GO:0006457,GO:0008150,GO:0009987,GO:0016020,GO:0016462,GO:0016787,GO:0016817,GO:0016818,GO:0016887,GO:0017111,GO:0030312,GO:0040007,GO:0042802,GO:0042803,GO:0044183,GO:0044424,GO:0044444,GO:0044464,GO:0046983,GO:0071944
MNSC_04280	C			A0A660Z0G3_9BACT	UniRef90_A0A660Z0G3 Fibronectin type-III domain-containing protein (Fragment) n=1 Tax=Candidatus Hydrothermae bacterium TaxID=2250085 RepID=A0A660Z0G3_9BACT	Candidatus Hydrothermae bacterium	FALSE	0.251	144	1.231e-30								Fibronectin type III domain [PF00041.24]					0	MNSC_04280					191			PILIN	0.010481	4e-05	2.7e-05	1e-06	0	0.989473	CS pos: 5-6. Pr: 0.7366	MNSC_04280_1	1131462.DCF50_p2673	2.71e-08	67	COG2247@1|root,COG4733@1|root,COG2247@2|Bacteria,COG4733@2|Bacteria,1UZS5@1239|Firmicutes,24FE6@186801|Clostridia,2600Z@186807|Peptococcaceae	186801|Clostridia	M	cell wall binding repeat 2	-	-
MNSC_04290	E																						0						16	K10220	2	OTHER	0.999741	9e-06	9.9e-05	2.5e-05	1e-06	0.000126
MNSC_04300	C			A0A1V5WYP8_9BACT	UniRef90_A0A1V5WYP8 Uncharacterized protein n=1 Tax=Parcubacteria group bacterium ADurb.Bin216 TaxID=1852939 RepID=A0A1V5WYP8_9BACT	Parcubacteria group bacterium ADurb.Bin216	FALSE	0.424	636	3.615e-189													0						53	K20276	4	PILIN	0.006085	1.6e-05	1.5e-05	1e-06	0	0.993891	CS pos: 7-8. Pr: 0.7280	MNSC_04300_1	751945.Theos_1240	0.000194	50.4	COG2165@1|root,COG2165@2|Bacteria,1WKKA@1297|Deinococcus-Thermus	1297|Deinococcus-Thermus	NU	TIGRFAM prepilin-type N-terminal cleavage methylation domain	-	-
MNSC_04310	B			A0A1V5WY46_9BACT	UniRef90_A0A1V5WY46 DUF2341 domain-containing protein n=1 Tax=Parcubacteria group bacterium ADurb.Bin216 TaxID=1852939 RepID=A0A1V5WY46_9BACT	Parcubacteria group bacterium ADurb.Bin216	TRUE	0.897	1205	0								Domain of unknown function (DUF2341) [PF10102.12]; Concanavalin A-like lectin/glucanases superfamily [PF13385.9]					0	MNSC_04310					118	K20276	14	PILIN	0.008957	4.2e-05	2.4e-05	2e-06	1e-06	0.990975	CS pos: 5-6. Pr: 0.7069	MNSC_04310_1	68199.JNZO01000004_gene1816	1.52e-09	71.6	COG3250@1|root,COG3250@2|Bacteria,2GMAT@201174|Actinobacteria	201174|Actinobacteria	G	Belongs to the glycosyl hydrolase 2 family	-	-
MNSC_04320	B			A0A1V5WXY2_9BACT	UniRef90_A0A1V5WXY2 Uncharacterized protein n=1 Tax=Parcubacteria group bacterium ADurb.Bin216 TaxID=1852939 RepID=A0A1V5WXY2_9BACT	Parcubacteria group bacterium ADurb.Bin216	TRUE	0.994	409	1.48e-127													0						17	K26680	3	OTHER	1	0	0	0	0	0
MNSC_04330	C	K03925	transcriptional regulator MraZ	A0A1V5WXW7_9BACT	UniRef90_A0A1V5WXW7 Transcriptional regulator MraZ n=1 Tax=Parcubacteria group bacterium ADurb.Bin216 TaxID=1852939 RepID=A0A1V5WXW7_9BACT	Parcubacteria group bacterium ADurb.Bin216	FALSE	0.98	298	7.838e-90								MraZ protein, putative antitoxin-like [PF02381.21]					0	MNSC_04330	K03925	mraZ; transcriptional regulator MraZ	K03925	mraZ; transcriptional regulator MraZ	154			OTHER	1	0	0	0	0	0		MNSC_04330_1	545697.HMPREF0216_01557	5.81e-42	143	COG2001@1|root,COG2001@2|Bacteria,1V3JD@1239|Firmicutes,24HB9@186801|Clostridia,36I1C@31979|Clostridiaceae	186801|Clostridia	K	Belongs to the MraZ family	mraZ	-
MNSC_04340	B	K03438	16S rRNA (cytosine1402-N4)-methyltransferase [EC:2.1.1.199]	A0A1V5WY33_9BACT	UniRef90_A0A1V5WY33 Ribosomal RNA small subunit methyltransferase H n=1 Tax=Parcubacteria group bacterium ADurb.Bin216 TaxID=1852939 RepID=A0A1V5WY33_9BACT	Parcubacteria group bacterium ADurb.Bin216	TRUE	0.949	582	2.084e-185								MraW methylase family [PF01795.22]					0	MNSC_04340	K03438	mraW, rsmH; 16S rRNA (cytosine1402-N4)-methyltransferase [EC:2.1.1.199]	K03438	mraW, rsmH; 16S rRNA (cytosine1402-N4)-methyltransferase [EC:2.1.1.199]	250			OTHER	1	0	0	0	0	0		MNSC_04340_1	546275.FUSPEROL_00234	1.34e-69	225	COG0275@1|root,COG0275@2|Bacteria,3789G@32066|Fusobacteria	32066|Fusobacteria	J	Specifically methylates the N4 position of cytidine in position 1402 (C1402) of 16S rRNA	rsmH	GO:0000154,GO:0001510,GO:0003674,GO:0003824,GO:0005575,GO:0005622,GO:0005623,GO:0005737,GO:0006139,GO:0006364,GO:0006396,GO:0006725,GO:0006807,GO:0008150,GO:0008152,GO:0008168,GO:0008170,GO:0008173,GO:0008649,GO:0008757,GO:0009451,GO:0009987,GO:0010467,GO:0016070,GO:0016072,GO:0016434,GO:0016740,GO:0016741,GO:0022613,GO:0031167,GO:0032259,GO:0034470,GO:0034641,GO:0034660,GO:0042254,GO:0043170,GO:…
MNSC_04350	C			A0A1V5WXX1_9BACT	UniRef90_A0A1V5WXX1 Uncharacterized protein n=1 Tax=Parcubacteria group bacterium ADurb.Bin216 TaxID=1852939 RepID=A0A1V5WXX1_9BACT	Parcubacteria group bacterium ADurb.Bin216	FALSE	0.869	186	5.271e-52													0	MNSC_04350					18	K06695	2	OTHER	0.996831	0.001445	6.8e-05	1e-05	6e-06	0.00167
MNSC_04360	B	K03587	cell division protein FtsI (penicillin-binding protein 3) [EC:3.4.16.4]	A0A1V5WY99_9BACT	UniRef90_A0A1V5WY99 Stage V sporulation protein D n=1 Tax=Parcubacteria group bacterium ADurb.Bin216 TaxID=1852939 RepID=A0A1V5WY99_9BACT	Parcubacteria group bacterium ADurb.Bin216	TRUE	0.956	1165	0								Penicillin binding protein transpeptidase domain [PF00905.25]; Penicillin-binding Protein dimerisation domain [PF03717.18]					0	MNSC_04360	K03587	ftsI; cell division protein FtsI (penicillin-binding protein 3) [EC:3.4.16.4]	K08384	spoVD; stage V sporulation protein D (sporulation-specific penicillin-binding protein)	195	K03587	58	OTHER	0.999398	0.000108	1.3e-05	1e-06	1e-06	0.000489		MNSC_04360_1	1304880.JAGB01000002_gene1523	3.88e-66	237	COG0768@1|root,COG0768@2|Bacteria,1TP93@1239|Firmicutes,248KB@186801|Clostridia	186801|Clostridia	M	penicillin-binding protein	spoVD	-
MNSC_04370	B	K07301	cation:H+ antiporter	A0A1V5WXY8_9BACT	UniRef90_A0A1V5WXY8 Inner membrane protein YrbG n=1 Tax=Parcubacteria group bacterium ADurb.Bin216 TaxID=1852939 RepID=A0A1V5WXY8_9BACT	Parcubacteria group bacterium ADurb.Bin216	TRUE	0.908	618	3.58e-197								Sodium/calcium exchanger protein [PF01699.27]					0	MNSC_04370	K07301	yrbG; cation:H+ antiporter	K07301	yrbG; cation:H+ antiporter	115			OTHER	0.999988	0	0	0	0	0		MNSC_04370_1	879243.Poras_1492	6.17e-06	55.8	COG0530@1|root,COG0530@2|Bacteria,4NFBC@976|Bacteroidetes,2FNX9@200643|Bacteroidia,22WRW@171551|Porphyromonadaceae	976|Bacteroidetes	P	K -dependent Na Ca exchanger	yrbG	-
MNSC_04380	B	K07282	gamma-polyglutamate biosynthesis protein CapA	A0A1V5WY26_9BACT	UniRef90_A0A1V5WY26 Capsule biosynthesis protein CapA n=1 Tax=Parcubacteria group bacterium ADurb.Bin216 TaxID=1852939 RepID=A0A1V5WY26_9BACT	Parcubacteria group bacterium ADurb.Bin216	TRUE	0.961	715	2.083e-230								Bacterial capsule synthesis protein PGA_cap [PF09587.13]					0	MNSC_04380					215			OTHER	0.88708	0.039411	0.001037	0.000151	0.000131	0.07221		MNSC_04380_1	1122243.KB903778_gene936	1.1e-23	108	COG2843@1|root,COG2843@2|Bacteria,1P1MG@1224|Proteobacteria,1RSI9@1236|Gammaproteobacteria	1236|Gammaproteobacteria	M	Capsule synthesis protein	-	-
MNSC_04390	B			A0A1V5WY12_9BACT	UniRef90_A0A1V5WY12 Uncharacterized protein n=1 Tax=Parcubacteria group bacterium ADurb.Bin216 TaxID=1852939 RepID=A0A1V5WY12_9BACT	Parcubacteria group bacterium ADurb.Bin216	TRUE	0.987	410	8.662e-128													0						20	K10408	1	OTHER	1	0	0	0	0	0
MNSC_04400	C			A0A1V5WYA6_9BACT	UniRef90_A0A1V5WYA6 PH domain-containing protein n=1 Tax=Parcubacteria group bacterium ADurb.Bin216 TaxID=1852939 RepID=A0A1V5WYA6_9BACT	Parcubacteria group bacterium ADurb.Bin216	FALSE	0.787	293	1.527e-87													0									OTHER	1	4e-06	0	0	0	0
MNSC_04410	C			A0A1V5WYA6_9BACT	UniRef90_A0A1V5WYA6 PH domain-containing protein n=1 Tax=Parcubacteria group bacterium ADurb.Bin216 TaxID=1852939 RepID=A0A1V5WYA6_9BACT	Parcubacteria group bacterium ADurb.Bin216	FALSE	0.478	78	2.569e-14													0						18	K01217	2	OTHER	1	0	0	0	0	0
MNSC_04420	E																						0						15	K03595	2	OTHER	0.999855	0.000179	2e-06	0	0	1e-06
MNSC_04430	C			A0A1V5WYP8_9BACT	UniRef90_A0A1V5WYP8 Uncharacterized protein n=1 Tax=Parcubacteria group bacterium ADurb.Bin216 TaxID=1852939 RepID=A0A1V5WYP8_9BACT	Parcubacteria group bacterium ADurb.Bin216	FALSE	0.63	649	4.47e-194								Domain of unknown function (DUF2341) [PF10102.12]; Concanavalin A-like lectin/glucanases superfamily [PF13385.9]					0	MNSC_04430					96	K20276	5	PILIN	0.005811	2.7e-05	1.6e-05	1e-06	0	0.994147	CS pos: 4-5. Pr: 0.7251	MNSC_04430_1	1122609.AUGT01000008_gene2868	3.82e-17	96.7	COG0366@1|root,COG0515@1|root,COG2133@1|root,COG3227@1|root,COG4733@1|root,COG0366@2|Bacteria,COG0515@2|Bacteria,COG2133@2|Bacteria,COG3227@2|Bacteria,COG4733@2|Bacteria	2|Bacteria	S	cellulase activity	-	-
MNSC_04440	C			A0A1V5WYR6_9BACT	UniRef90_A0A1V5WYR6 Papain family cysteine protease n=1 Tax=Parcubacteria group bacterium ADurb.Bin216 TaxID=1852939 RepID=A0A1V5WYR6_9BACT	Parcubacteria group bacterium ADurb.Bin216	FALSE	0.368	394	5.089e-108								Peptidase family C25 [PF01364.21]					0						126			SP	0.000472	0.643969	0.354886	0.000244	0.00022	0.000198	CS pos: 24-25. Pr: 0.6129	MNSC_04440_1	485918.Cpin_2593	4.71e-57	216	COG1470@1|root,COG1470@2|Bacteria,4P0GS@976|Bacteroidetes	976|Bacteroidetes	S	cell adhesion involved in biofilm formation	-	-
MNSC_04450	C	K02911	large subunit ribosomal protein L32	A0A1V5WUR7_9BACT	UniRef90_A0A1V5WUR7 50S ribosomal protein L32 n=1 Tax=Parcubacteria group bacterium ADurb.Bin216 TaxID=1852939 RepID=A0A1V5WUR7_9BACT	Parcubacteria group bacterium ADurb.Bin216	FALSE	1	136	2.157e-35								Ribosomal L32p protein family [PF01783.26]					0	MNSC_04450	K02911	RP-L32, MRPL32, rpmF; large subunit ribosomal protein L32	K02911	RP-L32, MRPL32, rpmF; large subunit ribosomal protein L32	61			OTHER	1	1e-06	0	0	0	0
MNSC_04460	C	K03625	transcription antitermination protein NusB	A0A1V5WUT1_9BACT	UniRef90_A0A1V5WUT1 Transcription antitermination protein NusB n=1 Tax=Parcubacteria group bacterium ADurb.Bin216 TaxID=1852939 RepID=A0A1V5WUT1_9BACT	Parcubacteria group bacterium ADurb.Bin216	FALSE	0.967	295	5.468e-89								NusB family [PF01029.21]					0	MNSC_04460	K03625	nusB; transcription antitermination protein NusB	K03625	nusB; transcription antitermination protein NusB	132			OTHER	1	1e-06	0	0	0	0		MNSC_04460_1	926569.ANT_14610	1.23e-23	97.1	COG0781@1|root,COG0781@2|Bacteria,2G6XA@200795|Chloroflexi	200795|Chloroflexi	K	Involved in transcription antitermination. Required for transcription of ribosomal RNA (rRNA) genes. Binds specifically to the boxA antiterminator sequence of the ribosomal RNA (rrn) operons	nusB	-
MNSC_04470	B	K03685	ribonuclease III [EC:3.1.26.3]	A0A1V5WV11_9BACT	UniRef90_A0A1V5WV11 Ribonuclease 3 n=1 Tax=Parcubacteria group bacterium ADurb.Bin216 TaxID=1852939 RepID=A0A1V5WV11_9BACT	Parcubacteria group bacterium ADurb.Bin216	TRUE	0.969	478	1.898e-150								Ribonuclease-III-like [PF14622.9]; Ribonuclease III domain [PF00636.29]; Double-stranded RNA binding motif [PF00035.29]					0	MNSC_04470	K03685	rnc, DROSHA, RNT1; ribonuclease III [EC:3.1.26.3]	K03685	rnc, DROSHA, RNT1; ribonuclease III [EC:3.1.26.3]	220			OTHER	1	0	0	0	0	0		MNSC_04470_1	1121346.KB899808_gene3426	7.17e-56	185	COG0571@1|root,COG0571@2|Bacteria,1TPGC@1239|Firmicutes,4HAWU@91061|Bacilli,26S9I@186822|Paenibacillaceae	91061|Bacilli	J	Digests double-stranded RNA. Involved in the processing of primary rRNA transcript to yield the immediate precursors to the large and small rRNAs (23S and 16S). Processes some mRNAs, and tRNAs when they are encoded in the rRNA operon. Processes pre- crRNA and tracrRNA of type II CRISPR loci if present in the organism	rnc	GO:0003674,GO:0003676,GO:0003723,GO:0003725,GO:0003824,GO:0004518,GO:0004519,GO:0004521,GO:0004525,GO:0004540,GO:0005488,GO:0006139,GO:0006396,GO:0006725,GO:0006807,GO:0008150,GO:0008152,GO:0009987,GO:0010467,GO:0016070,GO:0016787,GO:0016788,GO:0016891,GO:0016893,GO:0032296,GO:0034641,GO:0043170,GO:0044237,GO:0044238,GO:0046483,GO:0071704,GO:0090304,GO:0090305,GO:0090501,GO:0090502,GO:0097159,GO:…
MNSC_04480	C	K02959	small subunit ribosomal protein S16	A0A1V5WV31_9BACT	UniRef90_A0A1V5WV31 30S ribosomal protein S16 n=1 Tax=Parcubacteria group bacterium ADurb.Bin216 TaxID=1852939 RepID=A0A1V5WV31_9BACT	Parcubacteria group bacterium ADurb.Bin216	FALSE	0.807	289	4.636e-86								Ribosomal protein S16 [PF00886.22]					0	MNSC_04480			K02959	RP-S16, MRPS16, rpsP; small subunit ribosomal protein S16	82			OTHER	1	0	0	0	0	0		MNSC_04480_1	926569.ANT_16040	5.05e-15	74.7	COG0228@1|root,COG0228@2|Bacteria,2G7A3@200795|Chloroflexi	200795|Chloroflexi	J	Belongs to the bacterial ribosomal protein bS16 family	rpsP	GO:0003674,GO:0003735,GO:0005198,GO:0005575,GO:0005622,GO:0005623,GO:0005737,GO:0005840,GO:0006412,GO:0006518,GO:0006807,GO:0008150,GO:0008152,GO:0009058,GO:0009059,GO:0009987,GO:0010467,GO:0015935,GO:0019538,GO:0032991,GO:0034641,GO:0034645,GO:0043043,GO:0043170,GO:0043226,GO:0043228,GO:0043229,GO:0043232,GO:0043603,GO:0043604,GO:0044237,GO:0044238,GO:0044249,GO:0044260,GO:0044267,GO:0044271,GO:…
MNSC_04490	C	K06960	uncharacterized protein	A0A1V5WUR4_9BACT	UniRef90_A0A1V5WUR4 RNA-binding protein KhpA n=1 Tax=Parcubacteria group bacterium ADurb.Bin216 TaxID=1852939 RepID=A0A1V5WUR4_9BACT	Parcubacteria group bacterium ADurb.Bin216	FALSE	0.923	211	2.173e-60								KH domain [PF13083.9]					0	MNSC_04490	K06960	K06960; uncharacterized protein	K06960	K06960; uncharacterized protein	104			OTHER	1	0	0	0	0	0		MNSC_04490_1	1118059.CAHC01000012_gene362	9.18e-11	60.5	COG1837@1|root,COG1837@2|Bacteria	2|Bacteria	L	Belongs to the UPF0109 family	-	-
MNSC_04500	C	K00554	tRNA (guanine37-N1)-methyltransferase [EC:2.1.1.228]	A0A7X9D6W0_9BACT	UniRef90_A0A7X9D6W0 tRNA (guanine-N(1)-)-methyltransferase n=1 Tax=Parcubacteria group bacterium TaxID=2026774 RepID=A0A7X9D6W0_9BACT	Parcubacteria group bacterium	FALSE	0.676	304	3.279e-90								tRNA (Guanine-1)-methyltransferase [PF01746.24]					0	MNSC_04500	K00554	trmD; tRNA (guanine37-N1)-methyltransferase [EC:2.1.1.228]	K00554	trmD; tRNA (guanine37-N1)-methyltransferase [EC:2.1.1.228]	199			OTHER	1	0	0	0	0	0		MNSC_04500_1	985665.HPL003_18020	6.48e-55	183	COG0336@1|root,COG0336@2|Bacteria,1TPBV@1239|Firmicutes,4HBFV@91061|Bacilli,26RCU@186822|Paenibacillaceae	91061|Bacilli	J	Belongs to the RNA methyltransferase TrmD family	trmD	GO:0001510,GO:0003674,GO:0003824,GO:0006139,GO:0006396,GO:0006399,GO:0006400,GO:0006725,GO:0006807,GO:0008033,GO:0008150,GO:0008152,GO:0008168,GO:0008173,GO:0008175,GO:0008757,GO:0009019,GO:0009451,GO:0009987,GO:0010467,GO:0016070,GO:0016423,GO:0016740,GO:0016741,GO:0016772,GO:0016779,GO:0030488,GO:0032259,GO:0034470,GO:0034641,GO:0034660,GO:0043170,GO:0043412,GO:0043414,GO:0044237,GO:0044238,GO:…
MNSC_04510	E																						0	MNSC_04510			K13102	KIN; DNA/RNA-binding protein KIN17	14			OTHER	1	0	0	0	0	0
MNSC_04520	B			A0A0G1YJF1_9BACT	UniRef90_A0A0G1YJF1 HTH cro/C1-type domain-containing protein n=3 Tax=Parcubacteria group TaxID=1794811 RepID=A0A0G1YJF1_9BACT	Parcubacteria group	TRUE	0.668	497	1.698e-154	MER0909803	M78	MER0909803 - family M78 unassigned peptidases (Chloroherpeton thalassium) [M78.UPW]#M78#{peptidase unit: 191-298}~source B3QS84~	FALSE	0.368	71	1.334e-11	IrrE N-terminal-like domain [PF06114.16]					0	MNSC_04520					133			OTHER	0.999935	9.7e-05	1e-06	0	0	1e-06		MNSC_04520_1	887325.HMPREF0381_0034	9.65e-20	97.8	COG2856@1|root,COG2856@2|Bacteria,1TQAC@1239|Firmicutes,24AMH@186801|Clostridia	186801|Clostridia	E	IrrE N-terminal-like domain	-	-
MNSC_04530	C			A0A1F6BL09_9BACT	UniRef90_A0A1F6BL09 DUF4411 family protein n=1 Tax=Candidatus Jorgensenbacteria bacterium GWA1_54_12 TaxID=1798468 RepID=A0A1F6BL09_9BACT	Candidatus Jorgensenbacteria bacterium GWA1_54_12	FALSE	0.605	193	3.859e-53								Domain of unknown function (DUF4411) [PF14367.9]					0						23	K07175	3	OTHER	1	0	0	0	0	0
MNSC_04540	B	K06926	uncharacterized protein	A0A966L7R9_9BACT	UniRef90_A0A966L7R9 ATP-binding protein n=3 Tax=Bacteria TaxID=2 RepID=A0A966L7R9_9BACT	Bacteria	TRUE	0.472	382	1.978e-113								AAA domain, putative AbiEii toxin, Type IV TA system [PF13304.9]					0	MNSC_04540	K06926	K06926; uncharacterized protein	K06926	K06926; uncharacterized protein	144			OTHER	1	0	0	0	0	0		MNSC_04540_1	556268.OFAG_01086	1.23e-66	226	COG1106@1|root,COG1106@2|Bacteria,1MVU0@1224|Proteobacteria,2VMJQ@28216|Betaproteobacteria	28216|Betaproteobacteria	S	AAA domain, putative AbiEii toxin, Type IV TA system	-	-
MNSC_04550	C			A0A966LA51_9BACT	UniRef90_A0A966LA51 RloB domain-containing protein n=3 Tax=Bacteria TaxID=2 RepID=A0A966LA51_9BACT	Bacteria	FALSE	0.392	139	1.619e-33													0						14	K12365	10	OTHER	0.999832	0.000143	3.2e-05	1e-06	0	1.2e-05
MNSC_04560	B			A0A2M8FE65_9BACT	UniRef90_A0A2M8FE65 Helicase n=1 Tax=Candidatus Kaiserbacteria bacterium CG_4_9_14_0_2_um_filter_41_32 TaxID=1974601 RepID=A0A2M8FE65_9BACT	Candidatus Kaiserbacteria bacterium CG_4_9_14_0_2_um_filter_41_32	TRUE	0.849	1900	0								SNF2-related domain [PF00176.26]; Type III restriction enzyme, res subunit [PF04851.18]; Helicase conserved C-terminal domain [PF00271.34]					0	MNSC_04560					1291			OTHER	1	0	0	0	0	0		MNSC_04560_1	331678.Cphamn1_1146	0	1578	COG0553@1|root,COG0553@2|Bacteria	2|Bacteria	L	helicase activity	-	-
MNSC_04570	C			A0A2M8FE13_9BACT	UniRef90_A0A2M8FE13 DUF4391 domain-containing protein n=1 Tax=Candidatus Kaiserbacteria bacterium CG_4_9_14_0_2_um_filter_41_32 TaxID=1974601 RepID=A0A2M8FE13_9BACT	Candidatus Kaiserbacteria bacterium CG_4_9_14_0_2_um_filter_41_32	FALSE	0.714	297	4.237e-88								Domain of unknown function (DUF4391) [PF14335.9]					0	MNSC_04570					150			OTHER	1	0	0	0	0	0		MNSC_04570_1	331678.Cphamn1_1147	2.02e-67	213	28NQ0@1|root,2ZBPR@2|Bacteria	2|Bacteria	S	Domain of unknown function (DUF4391)	-	-
MNSC_04580	B	K07316	adenine-specific DNA-methyltransferase [EC:2.1.1.72]	A0A2M8FE24_9BACT	UniRef90_A0A2M8FE24 Site-specific DNA-methyltransferase n=1 Tax=Candidatus Kaiserbacteria bacterium CG_4_9_14_0_2_um_filter_41_32 TaxID=1974601 RepID=A0A2M8FE24_9BACT	Candidatus Kaiserbacteria bacterium CG_4_9_14_0_2_um_filter_41_32	TRUE	0.62	772	1.902e-244								DNA methylase [PF01555.21]					0	MNSC_04580	K07316	mod; adenine-specific DNA-methyltransferase [EC:2.1.1.72]	K07316	mod; adenine-specific DNA-methyltransferase [EC:2.1.1.72]	594			OTHER	1	0	0	0	0	0		MNSC_04580_1	331678.Cphamn1_1148	8.14e-216	623	COG2189@1|root,COG2189@2|Bacteria	2|Bacteria	L	Belongs to the N(4) N(6)-methyltransferase family	mod	-
MNSC_04590	B	K01156	type III restriction enzyme [EC:3.1.21.5]	A0A2M8FE56_9BACT	UniRef90_A0A2M8FE56 Restriction endonuclease subunit R n=1 Tax=Candidatus Kaiserbacteria bacterium CG_4_9_14_0_2_um_filter_41_32 TaxID=1974601 RepID=A0A2M8FE56_9BACT	Candidatus Kaiserbacteria bacterium CG_4_9_14_0_2_um_filter_41_32	TRUE	0.798	1655	0								Endonuclease domain [PF19778.2]; Type III restriction enzyme, res subunit [PF04851.18]					0	MNSC_04590	K01156	res; type III restriction enzyme [EC:3.1.21.5]	K01156	res; type III restriction enzyme [EC:3.1.21.5]	973			OTHER	1	0	0	0	0	0		MNSC_04590_1	158190.SpiGrapes_2866	0	1231	COG3587@1|root,COG3587@2|Bacteria,2J71U@203691|Spirochaetes	203691|Spirochaetes	L	type III restriction enzyme	-	-
MNSC_04600	C			A0A1V5WY38_9BACT	UniRef90_A0A1V5WY38 Thermophilic serine proteinase n=1 Tax=Parcubacteria group bacterium ADurb.Bin216 TaxID=1852939 RepID=A0A1V5WY38_9BACT	Parcubacteria group bacterium ADurb.Bin216	FALSE	0.623	213	1.31e-53								Periplasmic copper-binding protein (NosD) [PF05048.16]; Carboxypeptidase regulatory-like domain [PF13620.9]; SdrD B-like domain [PF17210.6]					0	MNSC_04600					73	K20276	5	SP	0.000293	0.998922	0.000231	0.000174	0.000171	0.000164	CS pos: 26-27. Pr: 0.9754	MNSC_04600_1	392500.Swoo_3150	4.71e-14	85.1	COG3210@1|root,COG3637@1|root,COG4733@1|root,COG4886@1|root,COG3210@2|Bacteria,COG3637@2|Bacteria,COG4733@2|Bacteria,COG4886@2|Bacteria,1QUXB@1224|Proteobacteria,1T32K@1236|Gammaproteobacteria	1236|Gammaproteobacteria	U	HemY domain protein	-	-
MNSC_04610	C			A0A1V5WVJ2_9BACT	UniRef90_A0A1V5WVJ2 LemA family protein n=1 Tax=Parcubacteria group bacterium ADurb.Bin216 TaxID=1852939 RepID=A0A1V5WVJ2_9BACT	Parcubacteria group bacterium ADurb.Bin216	FALSE	0.869	152	1.859e-40													0						18	K20478	1	OTHER	1	0	0	0	0	0
MNSC_04620	B	K07452	5-methylcytosine-specific restriction enzyme B [EC:3.1.21.-]	UPI001C132A13	UniRef90_UPI001C132A13 AAA family ATPase n=1 Tax=Methanococcoides sp. SA1 TaxID=2735871 RepID=UPI001C132A13	Methanococcoides sp. SA1	TRUE	0.512	374	5.124e-105								AAA domain (dynein-related subfamily) [PF07728.17]					0	MNSC_04620			K07452	mcrB; 5-methylcytosine-specific restriction enzyme B [EC:3.1.21.-]	191			OTHER	0.999979	3.6e-05	7e-06	0	0	4e-06		MNSC_04620_1	616991.JPOO01000001_gene2764	1.72e-85	302	COG1401@1|root,COG2947@1|root,COG5147@1|root,COG1401@2|Bacteria,COG2947@2|Bacteria,COG5147@2|Bacteria,4NEEG@976|Bacteroidetes,1HZEM@117743|Flavobacteriia,23GSZ@178469|Arenibacter	976|Bacteroidetes	V	AAA domain (dynein-related subfamily)	-	-
MNSC_04630	B	K19147	5-methylcytosine-specific restriction enzyme subunit McrC	A0A0G1E2Q7_9BACT	UniRef90_A0A0G1E2Q7 5-methylcytosine-specific restriction enzyme subunit McrC n=3 Tax=Parcubacteria group TaxID=1794811 RepID=A0A0G1E2Q7_9BACT	Parcubacteria group	TRUE	0.51	422	3.422e-127								McrBC 5-methylcytosine restriction system component [PF10117.12]					0	MNSC_04630	K19147	mcrC; 5-methylcytosine-specific restriction enzyme subunit McrC	K19147	mcrC; 5-methylcytosine-specific restriction enzyme subunit McrC	203			OTHER	0.999576	0.00043	2.2e-05	2e-06	1e-06	6e-06		MNSC_04630_1	523845.AQXV01000054_gene1649	7.69e-87	279	COG4268@1|root,arCOG05102@2157|Archaea,2Y0JR@28890|Euryarchaeota,23RAE@183939|Methanococci	183939|Methanococci	V	McrBC 5-methylcytosine restriction system component	-	-
MNSC_04640	B			A0A101IQY9_9BACT	UniRef90_A0A101IQY9 AbiEi_1 domain-containing protein n=2 Tax=unclassified Parcubacteria TaxID=1046984 RepID=A0A101IQY9_9BACT	unclassified Parcubacteria	TRUE	0.753	394	4.674e-121													0	MNSC_04640					22	K25811	1	OTHER	1	0	0	0	0	0		MNSC_04640_1	1355368.JART01000008_gene1763	3.17e-05	52	COG5340@1|root,COG5340@2|Bacteria,1RGNP@1224|Proteobacteria,42UD1@68525|delta/epsilon subdivisions,2YRT0@29547|Epsilonproteobacteria	29547|Epsilonproteobacteria	K	Psort location Cytoplasmic, score	-	-
MNSC_04650	C			A0A847VX60_9BACT	UniRef90_A0A847VX60 Nucleotidyl transferase AbiEii/AbiGii toxin family protein (Fragment) n=1 Tax=Candidatus Magasanikbacteria bacterium TaxID=2026717 RepID=A0A847VX60_9BACT	Candidatus Magasanikbacteria bacterium	FALSE	0.81	78	3.945e-15													0						14	K00326	3	OTHER	1	0	0	0	0	0
MNSC_04660	C			A0A124FP04_9BACT	UniRef90_A0A124FP04 Uncharacterized protein n=2 Tax=unclassified Parcubacteria TaxID=1046984 RepID=A0A124FP04_9BACT	unclassified Parcubacteria	FALSE	0.7	165	2.936e-44								Nucleotidyl transferase AbiEii toxin, Type IV TA system [PF08843.14]					0	MNSC_04660					18	K09144	4	OTHER	1	0	0	0	0	0
MNSC_04670	B			A0A2J0HPM8_9BACT	UniRef90_A0A2J0HPM8 Restriction endonuclease subunit R n=1 Tax=Candidatus Moranbacteria bacterium CG23_combo_of_CG06-09_8_20_14_all_40_16 TaxID=1974676 RepID=A0A2J0HPM8_9BACT	Candidatus Moranbacteria bacterium CG23_combo_of_CG06-09_8_20_14_all_40_16	TRUE	0.664	951	1.118e-304								Type III restriction enzyme, res subunit [PF04851.18]; Helicase conserved C-terminal domain [PF00271.34]; SNF2-related domain [PF00176.26]; SWI2/SNF2 ATPase [PF18766.4]; DEAD/DEAH box helicase [PF00270.32]					0	MNSC_04670					648			OTHER	1	0	0	0	0	0		MNSC_04670_1	700598.Niako_4651	2.31e-223	663	COG1061@1|root,COG4951@1|root,COG1061@2|Bacteria,COG4951@2|Bacteria,4NI8N@976|Bacteroidetes,1IQ6H@117747|Sphingobacteriia	976|Bacteroidetes	L	DNA primase, small subunit	-	-
MNSC_04680	C			A0A1V5WYB5_9BACT	UniRef90_A0A1V5WYB5 Uncharacterized protein n=1 Tax=Parcubacteria group bacterium ADurb.Bin216 TaxID=1852939 RepID=A0A1V5WYB5_9BACT	Parcubacteria group bacterium ADurb.Bin216	FALSE	0.497	465	1.15e-135													0	MNSC_04680					243			PILIN	0.006696	3.5e-05	1.8e-05	1e-06	0	0.993253	CS pos: 5-6. Pr: 0.7198	MNSC_04680_1	856793.MICA_2363	6.28e-08	64.7	COG4447@1|root,COG4447@2|Bacteria,1NEB9@1224|Proteobacteria	1224|Proteobacteria	UW	cellulose binding	-	-
MNSC_04690	E																						0						14	K19749	5	OTHER	1	0	0	0	0	0
MNSC_04700	C			A0A1V5X4W3_9BACT	UniRef90_A0A1V5X4W3 Major pilin subunit n=1 Tax=Parcubacteria group bacterium ADurb.Bin216 TaxID=1852939 RepID=A0A1V5X4W3_9BACT	Parcubacteria group bacterium ADurb.Bin216	FALSE	0.467	100	1.956e-19													0						15	K10352	3	OTHER	1	2e-06	0	0	0	0
MNSC_04710	C			A0A1G2F592_9BACT	UniRef90_A0A1G2F592 SprT-like domain-containing protein n=1 Tax=Candidatus Portnoybacteria bacterium RBG_13_40_8 TaxID=1801990 RepID=A0A1G2F592_9BACT	Candidatus Portnoybacteria bacterium RBG_13_40_8	FALSE	0.453	130	2.744e-31													0						16	K15224	4	OTHER	1	0	0	0	0	0
MNSC_04720	B	K05770	translocator protein	A0A955KSH6_9BACT	UniRef90_A0A955KSH6 Tryptophan-rich sensory protein n=1 Tax=Candidatus Woesebacteria bacterium TaxID=2026804 RepID=A0A955KSH6_9BACT	Candidatus Woesebacteria bacterium	TRUE	0.732	360	3.745e-109								TspO/MBR family [PF03073.18]					0	MNSC_04720					248			OTHER	1	0	0	0	0	0		MNSC_04720_1	1123290.AUDQ01000011_gene1597	8.3e-79	245	COG1030@1|root,COG1030@2|Bacteria,1V6UR@1239|Firmicutes,4HJIN@91061|Bacilli,26E2E@186818|Planococcaceae	91061|Bacilli	-	-	-	-
MNSC_04730	E																						0						15	K08866	2	OTHER	1	1e-06	0	0	0	0
MNSC_04740	C			A0A285F3A3_9FIRM	UniRef90_A0A285F3A3 Putative intracellular protease/amidase n=2 Tax=Orenia metallireducens TaxID=1413210 RepID=A0A285F3A3_9FIRM	Orenia metallireducens	FALSE	0.691	289	1.291e-85	MER0198819	C56	MER0198819 - family C56 non-peptidase homologues (Listeria seeligeri) [C56.UNW]#C56#{peptidase unit: 38-173}~source EFS04084~	FALSE	0.557	136	1.267e-34	DJ-1/PfpI family [PF01965.27]					0	MNSC_04740					238			OTHER	0.999638	0.000379	3e-06	1e-06	0	1e-06		MNSC_04740_1	1220534.B655_2448	4.49e-92	275	COG0693@1|root,arCOG00769@2157|Archaea,2XXJW@28890|Euryarchaeota	28890|Euryarchaeota	S	PFAM DJ-1 PfpI family	-	-
MNSC_04750	C			A0A1V5WUH5_9BACT	UniRef90_A0A1V5WUH5 Formylglycine-generating sulfatase enzyme n=1 Tax=Parcubacteria group bacterium ADurb.Bin216 TaxID=1852939 RepID=A0A1V5WUH5_9BACT	Parcubacteria group bacterium ADurb.Bin216	FALSE	0.433	343	3.402e-101													0	MNSC_04750					32	K13444	4	PILIN	0.005028	1.7e-05	1.2e-05	1e-06	0	0.994946	CS pos: 5-6. Pr: 0.7454	MNSC_04750_1	264462.Bd3745	8.43e-11	71.6	COG1262@1|root,COG1262@2|Bacteria	2|Bacteria	T	PFAM Formylglycine-generating sulfatase enzyme	-	-
MNSC_04760	E																						0						18	K20315	2	OTHER	1	0	0	0	0	0
MNSC_04770	C			A0A933WNL1_UNCNT	UniRef90_A0A933WNL1 Cysteine hydrolase n=1 Tax=Nitrospirae bacterium TaxID=2026887 RepID=A0A933WNL1_UNCNT	Nitrospirae bacterium	FALSE	0.359	131	1.187e-30								Isochorismatase family [PF00857.23]					0	MNSC_04770					73	K08281	18	OTHER	0.690304	0.295229	0.009795	0.000878	0.000531	0.003262		MNSC_04770_1	1285586.H131_20647	1.41e-32	124	COG1335@1|root,COG1335@2|Bacteria,1VB96@1239|Firmicutes,4IQJ3@91061|Bacilli	91061|Bacilli	Q	COG1335 Amidases related to nicotinamidase	-	-
MNSC_04780	C			A0A1V5WWN9_9BACT	UniRef90_A0A1V5WWN9 Uncharacterized protein n=1 Tax=Parcubacteria group bacterium ADurb.Bin216 TaxID=1852939 RepID=A0A1V5WWN9_9BACT	Parcubacteria group bacterium ADurb.Bin216	FALSE	0.379	149	6.748e-37													0						15	K09811	1	OTHER	0.99997	5.2e-05	0	0	0	0
MNSC_04790	C			A0A1V5X1I2_9BACT	UniRef90_A0A1V5X1I2 Uncharacterized protein n=1 Tax=Parcubacteria group bacterium ADurb.Bin216 TaxID=1852939 RepID=A0A1V5X1I2_9BACT	Parcubacteria group bacterium ADurb.Bin216	FALSE	0.768	521	1.744e-162													0	MNSC_04790					55	K02456	2	PILIN	0.048793	6.9e-05	2.3e-05	2e-06	1e-06	0.951112	CS pos: 8-9. Pr: 0.6971	MNSC_04790_1	278957.ABEA03000196_gene411	9.09e-05	52	COG2165@1|root,COG2165@2|Bacteria	2|Bacteria	NU	general secretion pathway protein	-	-
MNSC_04800	B	K05540	tRNA-dihydrouridine synthase B [EC:1.-.-.-]	A0A1V5WWV2_9BACT	UniRef90_A0A1V5WWV2 tRNA-dihydrouridine synthase n=1 Tax=Parcubacteria group bacterium ADurb.Bin216 TaxID=1852939 RepID=A0A1V5WWV2_9BACT	Parcubacteria group bacterium ADurb.Bin216	TRUE	0.931	587	7.236e-187								Dihydrouridine synthase (Dus) [PF01207.20]					0	MNSC_04800					253			OTHER	1	0	0	0	0	0		MNSC_04800_1	861450.HMPREF0080_00872	1.78e-45	164	COG0042@1|root,COG0042@2|Bacteria,1TQ2R@1239|Firmicutes,4H37S@909932|Negativicutes	909932|Negativicutes	H	Catalyzes the synthesis of 5,6-dihydrouridine (D), a modified base found in the D-loop of most tRNAs, via the reduction of the C5-C6 double bond in target uridines	dus	-
MNSC_04810	E																						0						17	K19600	1	OTHER	0.99997	6e-06	2e-06	1e-06	0	1.3e-05
MNSC_04820	C			A0A1V5X1Y3_9BACT	UniRef90_A0A1V5X1Y3 Formylglycine-generating sulfatase enzyme n=1 Tax=Parcubacteria group bacterium ADurb.Bin216 TaxID=1852939 RepID=A0A1V5X1Y3_9BACT	Parcubacteria group bacterium ADurb.Bin216	FALSE	0.588	287	2.187e-79								Domain of unknown function (DUF2341) [PF10102.12]					0	MNSC_04820					87	K20276	5	PILIN	0.041495	0.000105	3.4e-05	3e-06	1e-06	0.958381	CS pos: 7-8. Pr: 0.7075	MNSC_04820_1	387631.Asulf_00521	1.06e-17	95.9	COG3979@1|root,COG5306@1|root,arCOG02420@1|root,arCOG03511@1|root,arCOG03553@1|root,arCOG09173@1|root,arCOG02420@2157|Archaea,arCOG03508@2157|Archaea,arCOG03511@2157|Archaea,arCOG03553@2157|Archaea,arCOG07581@2157|Archaea,arCOG09173@2157|Archaea	2157|Archaea	C	PKD domain containing protein	-	-
MNSC_04830	C			A0A1V5WYB5_9BACT	UniRef90_A0A1V5WYB5 Uncharacterized protein n=1 Tax=Parcubacteria group bacterium ADurb.Bin216 TaxID=1852939 RepID=A0A1V5WYB5_9BACT	Parcubacteria group bacterium ADurb.Bin216	FALSE	0.468	506	3.244e-149								Domain of unknown function (DUF2341) [PF10102.12]					0	MNSC_04830					83	K20276	5	PILIN	0.006355	3.2e-05	1.9e-05	1e-06	0	0.993584	CS pos: 4-5. Pr: 0.7260	MNSC_04830_1	1382359.JIAL01000001_gene923	1.84e-17	97.1	COG3170@1|root,COG4409@1|root,COG5306@1|root,COG3170@2|Bacteria,COG4409@2|Bacteria,COG5306@2|Bacteria,3Y2GG@57723|Acidobacteria,2JI5J@204432|Acidobacteriia	2|Bacteria	G	Belongs to the peptidase S8 family	exbB2	-
MNSC_04840	E																						0						18	K03320	2	OTHER	0.796113	0.199299	0.002621	0.000464	0.000412	0.00109
MNSC_04850	C			A0A1V5WZ41_9BACT	UniRef90_A0A1V5WZ41 Uncharacterized protein n=1 Tax=Parcubacteria group bacterium ADurb.Bin216 TaxID=1852939 RepID=A0A1V5WZ41_9BACT	Parcubacteria group bacterium ADurb.Bin216	FALSE	0.875	340	9.589e-104													0	MNSC_04850					64			OTHER	1	0	0	0	0	0		MNSC_04850_1	767817.Desgi_2708	2.76e-07	54.3	COG1278@1|root,COG1278@2|Bacteria,1VBBH@1239|Firmicutes,24QK9@186801|Clostridia,262HD@186807|Peptococcaceae	186801|Clostridia	K	Probable zinc-ribbon domain	-	-
MNSC_04860	C			A0A847Z0A4_9BACT	UniRef90_A0A847Z0A4 DUF4405 domain-containing protein n=1 Tax=Candidatus Beckwithbacteria bacterium TaxID=2053519 RepID=A0A847Z0A4_9BACT	Candidatus Beckwithbacteria bacterium	FALSE	0.326	143	3.365e-34													0	MNSC_04860					64	K00127	2	SP	0.00022	0.999158	0.000157	0.000151	0.000143	0.000133	CS pos: 20-21. Pr: 0.9777	MNSC_04860_1	1220534.B655_0634	3.92e-07	57	arCOG05048@1|root,arCOG05048@2157|Archaea,2XZQU@28890|Euryarchaeota	28890|Euryarchaeota	-	-	-	-
MNSC_04870	B			A0A947RAT5_9BACT	UniRef90_A0A947RAT5 Cation-translocating P-type ATPase n=1 Tax=Patescibacteria group bacterium TaxID=2052139 RepID=A0A947RAT5_9BACT	Patescibacteria group bacterium	TRUE	0.663	1097	0								E1-E2 ATPase [PF00122.23]; Cation transporting ATPase, C-terminus [PF00689.24]; haloacid dehalogenase-like hydrolase [PF00702.29]					0	MNSC_04870	K01537	ATP2C; P-type Ca2+ transporter type 2C [EC:7.2.2.10]	K01537	ATP2C; P-type Ca2+ transporter type 2C [EC:7.2.2.10]	867			OTHER	0.999939	6.3e-05	0	0	0	0		MNSC_04870_1	1220534.B655_1659	1.92e-290	829	COG0474@1|root,arCOG01578@2157|Archaea,2XW9W@28890|Euryarchaeota	28890|Euryarchaeota	P	ATPase, P-type (transporting), HAD superfamily, subfamily IC	-	-
MNSC_04880	C			A0A1V5WJ08_9BACT	UniRef90_A0A1V5WJ08 Type II secretion system protein G n=1 Tax=Parcubacteria group bacterium ADurb.Bin216 TaxID=1852939 RepID=A0A1V5WJ08_9BACT	Parcubacteria group bacterium ADurb.Bin216	FALSE	0.857	168	3.651e-45													0	MNSC_04880					21	K11900	2	PILIN	0.008247	3.8e-05	2.1e-05	1e-06	1e-06	0.991671	CS pos: 5-6. Pr: 0.7074	MNSC_04880_1	498848.TaqDRAFT_4097	0.000688	44.3	COG2165@1|root,COG2165@2|Bacteria,1WKKA@1297|Deinococcus-Thermus	1297|Deinococcus-Thermus	NU	TIGRFAM prepilin-type N-terminal cleavage methylation domain	-	-
MNSC_04890	C	K07487	transposase	A0A1J4T5V7_9BACT	UniRef90_A0A1J4T5V7 Transposase n=1 Tax=Candidatus Falkowbacteria bacterium CG1_02_41_21 TaxID=1805147 RepID=A0A1J4T5V7_9BACT	Candidatus Falkowbacteria bacterium CG1_02_41_21	FALSE	0.603	548	2.191e-170								Transposase domain (DUF772) [PF05598.14]; Transposase DDE domain [PF13751.9]					0	MNSC_04890					216			OTHER	0.999867	0.000132	3e-06	0	0	2e-06		MNSC_04890_1	796606.BMMGA3_04100	2.75e-53	194	COG3666@1|root,COG3666@2|Bacteria,1TQQ9@1239|Firmicutes,4H9KK@91061|Bacilli,1ZCCI@1386|Bacillus	91061|Bacilli	L	Transposase domain (DUF772)	-	-
MNSC_04900	C			A0A1V5WZF1_9BACT	UniRef90_A0A1V5WZF1 LamG-like jellyroll fold domain-containing protein n=1 Tax=Parcubacteria group bacterium ADurb.Bin216 TaxID=1852939 RepID=A0A1V5WZF1_9BACT	Parcubacteria group bacterium ADurb.Bin216	FALSE	0.612	806	1.59e-249								Concanavalin A-like lectin/glucanases superfamily [PF13385.9]; Sulfatase-modifying factor enzyme 1 [PF03781.19]					0	MNSC_04900					118			OTHER	1	9e-06	0	0	0	0		MNSC_04900_1	1122609.AUGT01000008_gene2868	1.22e-18	101	COG0366@1|root,COG0515@1|root,COG2133@1|root,COG3227@1|root,COG4733@1|root,COG0366@2|Bacteria,COG0515@2|Bacteria,COG2133@2|Bacteria,COG3227@2|Bacteria,COG4733@2|Bacteria	2|Bacteria	S	cellulase activity	-	-
MNSC_04910	E																						0						16	K02084	7	OTHER	1	1e-06	0	0	0	0
MNSC_04920	C			A0A1V5WXJ7_9BACT	UniRef90_A0A1V5WXJ7 Uncharacterized protein n=1 Tax=Parcubacteria group bacterium ADurb.Bin216 TaxID=1852939 RepID=A0A1V5WXJ7_9BACT	Parcubacteria group bacterium ADurb.Bin216	FALSE	0.8	297	2.608e-85													0	MNSC_04920					204			OTHER	1	1e-06	0	0	0	0		MNSC_04920_1	697329.Rumal_1442	1.6e-53	194	COG3103@1|root,COG4886@1|root,COG4886@2|Bacteria,COG4991@2|Bacteria	2|Bacteria	T	sh3 domain protein	-	-
MNSC_04930	E																						0	MNSC_04930					20	K20792	2	OTHER	1	0	0	0	0	0
MNSC_04940	C			A0A2A4Q5H6_9BACT	UniRef90_A0A2A4Q5H6 Uncharacterized protein n=1 Tax=Candidatus Kaiserbacteria bacterium TaxID=2030810 RepID=A0A2A4Q5H6_9BACT	Candidatus Kaiserbacteria bacterium	FALSE	0.471	85	2.003e-16													0						11	K24310	7	OTHER	1	2e-06	0	0	0	0
MNSC_04950	E																						0						18	K03039	3	OTHER	1	4e-06	0	0	0	0
MNSC_04960	E																						0	MNSC_04960					18	K06088	2	OTHER	1	0	0	0	0	0
MNSC_04970	E																						0						16	K03039	3	OTHER	1	6e-06	0	0	0	0
MNSC_04980	C	K07448	restriction system protein	A0A7K3ZGN8_9CREN	UniRef90_A0A7K3ZGN8 Restriction endonuclease n=1 Tax=Crenarchaeota archaeon TaxID=2056631 RepID=A0A7K3ZGN8_9CREN	Crenarchaeota archaeon	FALSE	0.61	273	9.738e-79								Restriction endonuclease [PF04471.15]					0	MNSC_04980								OTHER	1	0	0	0	0	0		MNSC_04980_1	1034347.CAHJ01000082_gene1463	1.58e-20	95.1	COG1787@1|root,COG1787@2|Bacteria,1VBYF@1239|Firmicutes,4HM6M@91061|Bacilli,1ZIE0@1386|Bacillus	91061|Bacilli	V	Restriction endonuclease	-	-
MNSC_04990	C			A0A1V5X1Y3_9BACT	UniRef90_A0A1V5X1Y3 Formylglycine-generating sulfatase enzyme n=1 Tax=Parcubacteria group bacterium ADurb.Bin216 TaxID=1852939 RepID=A0A1V5X1Y3_9BACT	Parcubacteria group bacterium ADurb.Bin216	FALSE	0.755	387	2.036e-113								Domain of unknown function (DUF2341) [PF10102.12]					0	MNSC_04990					94	K20276	6	PILIN	0.011994	2.5e-05	1.2e-05	1e-06	0	0.987977	CS pos: 5-6. Pr: 0.7318	MNSC_04990_1	269799.Gmet_2469	1.16e-21	108	COG1520@1|root,COG4733@1|root,COG5306@1|root,COG1520@2|Bacteria,COG4733@2|Bacteria,COG5306@2|Bacteria,1P31B@1224|Proteobacteria,42VDF@68525|delta/epsilon subdivisions,2WRBJ@28221|Deltaproteobacteria	28221|Deltaproteobacteria	C	amine dehydrogenase activity	-	-
MNSC_05000	C			A0A1V5WXJ7_9BACT	UniRef90_A0A1V5WXJ7 Uncharacterized protein n=1 Tax=Parcubacteria group bacterium ADurb.Bin216 TaxID=1852939 RepID=A0A1V5WXJ7_9BACT	Parcubacteria group bacterium ADurb.Bin216	FALSE	0.743	279	3.2e-79													0	MNSC_05000					203			OTHER	1	1e-06	0	0	0	0		MNSC_05000_1	1216932.CM240_2916	8.12e-78	244	COG3103@1|root,COG4991@2|Bacteria,1V4Q0@1239|Firmicutes,24G0J@186801|Clostridia,36I4A@31979|Clostridiaceae	186801|Clostridia	T	sh3 domain protein	-	-
MNSC_05010	E																						0						13	K03733	5	OTHER	1	0	0	0	0	0
MNSC_05020	E																						0						14	K16578	9	SP	0.000241	0.999147	0.000184	0.000145	0.000136	0.000134	CS pos: 21-22. Pr: 0.9786
MNSC_05030	C			A0A3D1B1H6_9BACT	UniRef90_A0A3D1B1H6 Yeast cell wall synthesis Kre9/Knh1-like N-terminal domain-containing protein n=1 Tax=Candidatus Staskawiczbacteria bacterium TaxID=2053617 RepID=A0A3D1B1H6_9BACT	Candidatus Staskawiczbacteria bacterium	FALSE	0.513	87	5.374e-15								Kre9/KNH-like N-terminal Ig-like domain [PF10342.12]					0						22	K09855	1	SP	0.000404	0.994237	0.004701	0.000275	0.000197	0.000169	CS pos: 22-23. Pr: 0.9660
MNSC_05040	B			A0A1V5X1U3_9BACT	UniRef90_A0A1V5X1U3 Integrase core domain protein n=1 Tax=Parcubacteria group bacterium ADurb.Bin216 TaxID=1852939 RepID=A0A1V5X1U3_9BACT	Parcubacteria group bacterium ADurb.Bin216	TRUE	0.952	848	5.777e-275								Integrase core domain [PF00665.29]					0	MNSC_05040					360			OTHER	1	0	0	0	0	0		MNSC_05040_1	765912.Thimo_0565	1.89e-128	384	COG2801@1|root,COG2801@2|Bacteria,1MXKK@1224|Proteobacteria,1S15T@1236|Gammaproteobacteria	1236|Gammaproteobacteria	L	Pfam Integrase core domain	-	-
MNSC_05050	E																						0						14	K00951	2	OTHER	0.999983	2e-06	0	0	0	0
MNSC_05060	C			A0A1V5WYP8_9BACT	UniRef90_A0A1V5WYP8 Uncharacterized protein n=1 Tax=Parcubacteria group bacterium ADurb.Bin216 TaxID=1852939 RepID=A0A1V5WYP8_9BACT	Parcubacteria group bacterium ADurb.Bin216	FALSE	0.631	632	1.223e-189								Concanavalin A-like lectin/glucanases superfamily [PF13385.9]; Fibrinogen beta and gamma chains, C-terminal globular domain [PF00147.21]; Fibrillar collagen C-terminal domain [PF01410.21]					0	MNSC_05060					84	K16669	4	PILIN	0.006329	3.3e-05	2e-05	1e-06	0	0.993634	CS pos: 4-5. Pr: 0.7239	MNSC_05060_1	1396141.BATP01000003_gene4864	1.77e-10	74.7	COG2273@1|root,COG3210@1|root,COG3533@1|root,COG3637@1|root,COG4733@1|root,COG5184@1|root,COG5295@1|root,COG2273@2|Bacteria,COG3210@2|Bacteria,COG3533@2|Bacteria,COG3637@2|Bacteria,COG4733@2|Bacteria,COG5184@2|Bacteria,COG5295@2|Bacteria,46Z9Q@74201|Verrucomicrobia,2IVEQ@203494|Verrucomicrobiae	2|Bacteria	DEGMUZ	Repeats in polycystic kidney disease 1 (PKD1) and other proteins	oprH	-
MNSC_05070	B			A0A7T5RYY0_9BACT	UniRef90_A0A7T5RYY0 Uncharacterized protein n=1 Tax=Candidatus Falkowbacteria bacterium TaxID=2053554 RepID=A0A7T5RYY0_9BACT	Candidatus Falkowbacteria bacterium	TRUE	0.61	458	1.319e-140													0						17	K20054	8	OTHER	1	2.2e-05	0	0	0	0
MNSC_05080	E																						0						16	K11125	1	OTHER	0.999927	7e-06	5.9e-05	2e-06	0	1.2e-05
MNSC_05090	C			A0A970GAS3_9FIRM	UniRef90_A0A970GAS3 CPBP family intramembrane metalloprotease n=1 Tax=Syntrophomonadaceae bacterium TaxID=2093811 RepID=A0A970GAS3_9FIRM	Syntrophomonadaceae bacterium	FALSE	0.371	65	7.16e-10													0						17	K07052	3	OTHER	1	0	0	0	0	0		MNSC_05090_1	262724.TT_P0123	4.67e-05	48.1	COG1266@1|root,COG1266@2|Bacteria,1WIPS@1297|Deinococcus-Thermus	1297|Deinococcus-Thermus	S	PFAM CAAX amino terminal protease family	-	-
MNSC_05100	C	K07052	CAAX protease family protein	A0A7X8PUR8_9BACT	UniRef90_A0A7X8PUR8 CPBP family intramembrane metalloprotease n=1 Tax=Bacteroidales bacterium TaxID=2030927 RepID=A0A7X8PUR8_9BACT	Bacteroidales bacterium	FALSE	0.586	200	3.987e-55	MER0939253	G05	MER0939253 - (Peptoclostridium litorale) [G05.UPW]#G05#{peptidase unit: 63-246}~source A0A069RFD9~	FALSE	0.607	156	4.201e-42	Type II CAAX prenyl endopeptidase Rce1-like [PF02517.19]					0	MNSC_05100			K07052	K07052; CAAX protease family protein	62			OTHER	1	5e-06	0	0	0	0		MNSC_05100_1	373903.Hore_02770	3.95e-58	191	COG1266@1|root,COG1266@2|Bacteria,1UYGJ@1239|Firmicutes,24CIZ@186801|Clostridia	186801|Clostridia	S	CAAX protease self-immunity	-	-
MNSC_05110	B	K01174	micrococcal nuclease [EC:3.1.31.1]	A0A1V5WZE3_9BACT	UniRef90_A0A1V5WZE3 Thermonuclease n=1 Tax=Parcubacteria group bacterium ADurb.Bin216 TaxID=1852939 RepID=A0A1V5WZE3_9BACT	Parcubacteria group bacterium ADurb.Bin216	TRUE	0.942	498	4.608e-157								Staphylococcal nuclease homologue [PF00565.20]					0	MNSC_05110			K01174	nuc; micrococcal nuclease [EC:3.1.31.1]	149			SP	0.001861	0.99704	0.000357	0.000256	0.000227	0.000217	CS pos: 23-24. Pr: 0.9679	MNSC_05110_1	525904.Tter_2736	2.01e-40	147	COG1525@1|root,COG1525@2|Bacteria,2NQ3M@2323|unclassified Bacteria	2|Bacteria	L	Staphylococcal nuclease homologues	-	-
MNSC_05120	B			A0A1V5WZ15_9BACT	UniRef90_A0A1V5WZ15 DNA polymerase IV n=1 Tax=Parcubacteria group bacterium ADurb.Bin216 TaxID=1852939 RepID=A0A1V5WZ15_9BACT	Parcubacteria group bacterium ADurb.Bin216	TRUE	0.939	711	9.25e-229								impB/mucB/samB family [PF00817.23]; impB/mucB/samB family C-terminal domain [PF11799.11]					0	MNSC_05120	K04479	dbh; DNA polymerase IV (archaeal DinB-like DNA polymerase) [EC:2.7.7.7]	K04479	dbh; DNA polymerase IV (archaeal DinB-like DNA polymerase) [EC:2.7.7.7]	261			OTHER	1	0	0	0	0	0		MNSC_05120_1	368407.Memar_0380	6.27e-72	235	COG0389@1|root,arCOG04582@2157|Archaea,2XTZZ@28890|Euryarchaeota,2NAE4@224756|Methanomicrobia	224756|Methanomicrobia	L	Poorly processive, error-prone DNA polymerase involved in untargeted mutagenesis. Copies undamaged DNA at stalled replication forks, which arise in vivo from mismatched or misaligned primer ends. These misaligned primers can be extended by PolIV. Exhibits no 3'-5' exonuclease (proofreading) activity. May be involved in translesional synthesis	dbh	-
MNSC_05130	C			A0A1V5WZ83_9BACT	UniRef90_A0A1V5WZ83 Uncharacterized protein n=1 Tax=Parcubacteria group bacterium ADurb.Bin216 TaxID=1852939 RepID=A0A1V5WZ83_9BACT	Parcubacteria group bacterium ADurb.Bin216	FALSE	0.963	177	6.518e-49													0						15	K06213	4	OTHER	1	0	0	0	0	0
MNSC_05140	B			A0A1V5WZ18_9BACT	UniRef90_A0A1V5WZ18 Response regulator SaeR n=1 Tax=Parcubacteria group bacterium ADurb.Bin216 TaxID=1852939 RepID=A0A1V5WZ18_9BACT	Parcubacteria group bacterium ADurb.Bin216	TRUE	0.875	522	1.588e-164								Response regulator receiver domain [PF00072.27]					0	MNSC_05140					144			OTHER	1	0	0	0	0	0		MNSC_05140_1	593750.Metfor_0384	6.54e-35	141	COG0642@1|root,COG2203@1|root,arCOG02348@1|root,arCOG02353@1|root,arCOG02385@1|root,arCOG02348@2157|Archaea,arCOG02353@2157|Archaea,arCOG02357@2157|Archaea,arCOG02385@2157|Archaea,arCOG06193@2157|Archaea,2Y7U3@28890|Euryarchaeota,2NAXF@224756|Methanomicrobia	2157|Archaea	T	Histidine kinase-, DNA gyrase B-, and HSP90-like ATPase	-	-
MNSC_05150	B			A0A1V5WZ30_9BACT	UniRef90_A0A1V5WZ30 Internalin-A n=1 Tax=Parcubacteria group bacterium ADurb.Bin216 TaxID=1852939 RepID=A0A1V5WZ30_9BACT	Parcubacteria group bacterium ADurb.Bin216	TRUE	0.86	433	8.619e-135								Leucine-rich repeat [PF14580.9]; Leucine Rich repeats (2 copies) [PF12799.10]; Leucine rich repeat [PF13855.9]					0	MNSC_05150					41	K13730	23	OTHER	0.683984	0.310543	0.003184	0.000573	0.000321	0.001405		MNSC_05150_1	596315.HMPREF0634_0456	0.000241	50.4	COG2247@1|root,COG4886@1|root,COG2247@2|Bacteria,COG4886@2|Bacteria,1V3UH@1239|Firmicutes,24K2H@186801|Clostridia,25TU6@186804|Peptostreptococcaceae	186801|Clostridia	MP	Leucine Rich repeats (2 copies)	-	-
MNSC_05160	B	K00131	glyceraldehyde-3-phosphate dehydrogenase (NADP+) [EC:1.2.1.9]	A0A6L4ZSV1_9BACT	UniRef90_A0A6L4ZSV1 Glyceraldehyde-3-phosphate dehydrogenase (NADP) n=1 Tax=bacterium TaxID=1869227 RepID=A0A6L4ZSV1_9BACT	bacterium	TRUE	0.645	657	1.312e-206								Aldehyde dehydrogenase family [PF00171.25]					1	MNSC_05160	K00131	gapN; glyceraldehyde-3-phosphate dehydrogenase (NADP+) [EC:1.2.1.9]	K00131	gapN; glyceraldehyde-3-phosphate dehydrogenase (NADP+) [EC:1.2.1.9]	617			OTHER	1	0	0	0	0	0		MNSC_05160_1	335543.Sfum_1087	3.44e-218	621	COG1012@1|root,COG1012@2|Bacteria,1MU1V@1224|Proteobacteria,42N0C@68525|delta/epsilon subdivisions,2WJQQ@28221|Deltaproteobacteria,2MQT7@213462|Syntrophobacterales	28221|Deltaproteobacteria	C	PFAM Aldehyde dehydrogenase	-	-
MNSC_05170	C	K02888	large subunit ribosomal protein L21	A0A1V5WZ89_9BACT	UniRef90_A0A1V5WZ89 50S ribosomal protein L21 n=1 Tax=Parcubacteria group bacterium ADurb.Bin216 TaxID=1852939 RepID=A0A1V5WZ89_9BACT	Parcubacteria group bacterium ADurb.Bin216	FALSE	0.93	203	9.474e-58								Ribosomal prokaryotic L21 protein [PF00829.24]					0	MNSC_05170	K02888	RP-L21, MRPL21, rplU; large subunit ribosomal protein L21	K02888	RP-L21, MRPL21, rplU; large subunit ribosomal protein L21	113			OTHER	1	0	0	0	0	0		MNSC_05170_1	324057.Pjdr2_4413	3.45e-32	115	COG0261@1|root,COG0261@2|Bacteria,1V9YH@1239|Firmicutes,4HIGK@91061|Bacilli,26YFK@186822|Paenibacillaceae	91061|Bacilli	J	This protein binds to 23S rRNA in the presence of protein L20	rplU	GO:0003674,GO:0003735,GO:0005198
MNSC_05180	C			A0A1V5X215_9BACT	UniRef90_A0A1V5X215 Fibrinogen C-terminal domain-containing protein n=1 Tax=Parcubacteria group bacterium ADurb.Bin216 TaxID=1852939 RepID=A0A1V5X215_9BACT	Parcubacteria group bacterium ADurb.Bin216	FALSE	0.501	389	2.623e-106								Fibrinogen beta and gamma chains, C-terminal globular domain [PF00147.21]					0	MNSC_05180					141			PILIN	0.018225	3.1e-05	4.1e-05	1e-06	0	0.981713	CS pos: 6-7. Pr: 0.7384	MNSC_05180_1	1131462.DCF50_p2673	1.34e-06	62	COG2247@1|root,COG4733@1|root,COG2247@2|Bacteria,COG4733@2|Bacteria,1UZS5@1239|Firmicutes,24FE6@186801|Clostridia,2600Z@186807|Peptococcaceae	186801|Clostridia	M	cell wall binding repeat 2	-	-
MNSC_05190	C			A0A1V5WYB5_9BACT	UniRef90_A0A1V5WYB5 Uncharacterized protein n=1 Tax=Parcubacteria group bacterium ADurb.Bin216 TaxID=1852939 RepID=A0A1V5WYB5_9BACT	Parcubacteria group bacterium ADurb.Bin216	FALSE	0.377	521	1.339e-153													0	MNSC_05190					54	K20276	7	PILIN	0.008871	3.5e-05	1.8e-05	1e-06	0	0.991077	CS pos: 5-6. Pr: 0.7085	MNSC_05190_1	751945.Theos_1240	0.000148	50.4	COG2165@1|root,COG2165@2|Bacteria,1WKKA@1297|Deinococcus-Thermus	1297|Deinococcus-Thermus	NU	TIGRFAM prepilin-type N-terminal cleavage methylation domain	-	-
MNSC_05200	B	K02314	replicative DNA helicase [EC:5.6.2.3]	A0A1V5WZ62_9BACT	UniRef90_A0A1V5WZ62 Replicative DNA helicase n=1 Tax=Parcubacteria group bacterium ADurb.Bin216 TaxID=1852939 RepID=A0A1V5WZ62_9BACT	Parcubacteria group bacterium ADurb.Bin216	TRUE	0.927	888	3.118e-288								DnaB-like helicase C terminal domain [PF03796.18]; DnaB-like helicase N terminal domain [PF00772.24]; AAA domain [PF13481.9]; KaiC [PF06745.16]					0	MNSC_05200	K02314	dnaB; replicative DNA helicase [EC:5.6.2.3]	K02314	dnaB; replicative DNA helicase [EC:5.6.2.3]	452			OTHER	1	0	0	0	0	0		MNSC_05200_1	479434.Sthe_1596	2.3e-152	447	COG0305@1|root,COG0305@2|Bacteria,2G64D@200795|Chloroflexi,27XKA@189775|Thermomicrobia	189775|Thermomicrobia	L	Participates in initiation and elongation during chromosome replication	-	-
MNSC_05210	B			A0A1V5WZ34_9BACT	UniRef90_A0A1V5WZ34 GDP-mannose-dependent alpha-(1-2)-phosphatidylinositol mannosyltransferase n=1 Tax=Parcubacteria group bacterium ADurb.Bin216 TaxID=1852939 RepID=A0A1V5WZ34_9BACT	Parcubacteria group bacterium ADurb.Bin216	TRUE	0.99	782	5.424e-253								Glycosyl transferases group 1 [PF00534.23]; Glycosyl transferases group 1 [PF13692.9]; Glycosyltransferase Family 4 [PF13439.9]	GT4	GT4 sucrose synthase (EC 2.4.1.13); sucrose-phosphate synthase (EC 2.4.1.14); alpha-glucosyltransferase (EC 2.4.1.52); lipopolysaccharide N-acetylglucosaminyltransferase (EC 2.4.1.56); phosphatidylinositol alpha-mannosyltransferase (EC 2.4.1.57); GDP-Man: Man1GlcNAc2-PP-dolichol alpha-1,3-mannosyltransferase (EC 2.4.1.132); GDP-Man: Man3GlcNAc2-PP-dolichol/Man4GlcNAc2-PP-dolichol alpha-1,2-mannos…	2.4.1.131,2.4.1.13,2.4.1.14,2.4.1.157,2.4.1.198,2.4.1.208,2.4.1.21,2.4.1.231,2.4.1.241,2.4.1.245,2.4.1.252,2.4.1.257,2.4.1.270,2.4.1.283,2.4.1.285,2.4.1.290,2.4.1.342,2.4.1.57,2.4.1.-,2.4.2.-,2.4.1.132	GT4.hmm	0	MNSC_05210	K08256	pimA; phosphatidyl-myo-inositol alpha-mannosyltransferase [EC:2.4.1.345]	K08256	pimA; phosphatidyl-myo-inositol alpha-mannosyltransferase [EC:2.4.1.345]	199			OTHER	1	0	0	0	0	0		MNSC_05210_1	96561.Dole_1969	1.6e-09	67.4	COG0438@1|root,COG0438@2|Bacteria,1N9EV@1224|Proteobacteria,42PK2@68525|delta/epsilon subdivisions,2WP9Y@28221|Deltaproteobacteria,2MKB4@213118|Desulfobacterales	28221|Deltaproteobacteria	M	PFAM glycosyl transferase group 1	-	-
MNSC_05220	B			A0A1V5WYL0_9BACT	UniRef90_A0A1V5WYL0 Fibrinogen C-terminal domain-containing protein n=1 Tax=Parcubacteria group bacterium ADurb.Bin216 TaxID=1852939 RepID=A0A1V5WYL0_9BACT	Parcubacteria group bacterium ADurb.Bin216	TRUE	0.976	1125	0								Domain of unknown function (DUF2341) [PF10102.12]; Fibrinogen beta and gamma chains, C-terminal globular domain [PF00147.21]; Fibrillar collagen C-terminal domain [PF01410.21]					0	MNSC_05220					107	K20276	11	PILIN	0.006633	3.2e-05	1.8e-05	1e-06	0	0.993326	CS pos: 4-5. Pr: 0.7261	MNSC_05220_1	1382359.JIAL01000001_gene923	8.06e-11	75.9	COG3170@1|root,COG4409@1|root,COG5306@1|root,COG3170@2|Bacteria,COG4409@2|Bacteria,COG5306@2|Bacteria,3Y2GG@57723|Acidobacteria,2JI5J@204432|Acidobacteriia	2|Bacteria	G	Belongs to the peptidase S8 family	exbB2	-
MNSC_05230	B			A0A1V5WYS5_9BACT	UniRef90_A0A1V5WYS5 Uncharacterized protein n=1 Tax=Parcubacteria group bacterium ADurb.Bin216 TaxID=1852939 RepID=A0A1V5WYS5_9BACT	Parcubacteria group bacterium ADurb.Bin216	TRUE	0.949	409	4.476e-127													0	MNSC_05230			K04514	ROCK1; Rho-associated protein kinase 1 [EC:2.7.11.1]	14			OTHER	1	0	0	0	0	0
MNSC_05240	B	K01883	cysteinyl-tRNA synthetase [EC:6.1.1.16]	A0A1V5WYX7_9BACT	UniRef90_A0A1V5WYX7 Cysteine--tRNA ligase n=1 Tax=Parcubacteria group bacterium ADurb.Bin216 TaxID=1852939 RepID=A0A1V5WYX7_9BACT	Parcubacteria group bacterium ADurb.Bin216	TRUE	0.981	1015	0								tRNA synthetases class I (C) catalytic domain [PF01406.22]; tRNA synthetases class I (M) [PF09334.14]; tRNA synthetases class I (I, L, M and V) [PF00133.25]					0	MNSC_05240	K01883	CARS, cysS; cysteinyl-tRNA synthetase [EC:6.1.1.16]	K01883	CARS, cysS; cysteinyl-tRNA synthetase [EC:6.1.1.16]	468			OTHER	1	0	0	0	0	0		MNSC_05240_1	515635.Dtur_1693	7.04e-177	511	COG0215@1|root,COG0215@2|Bacteria	2|Bacteria	J	cysteine-tRNA ligase activity	cysS	GO:0000166,GO:0003674,GO:0003824,GO:0004812,GO:0004817,GO:0005488,GO:0005524,GO:0005575,GO:0005622,GO:0005623,GO:0005737,GO:0005829,GO:0006082,GO:0006139,GO:0006399,GO:0006412,GO:0006418,GO:0006423,GO:0006518,GO:0006520,GO:0006725,GO:0006807,GO:0008144,GO:0008150,GO:0008152,GO:0009058,GO:0009059,GO:0009987,GO:0010467,GO:0016070,GO:0016874,GO:0016875,GO:0017076,GO:0019538,GO:0019752,GO:0030554,GO:…
MNSC_05250	B			A0A1V5WYN0_9BACT	UniRef90_A0A1V5WYN0 Cysteine synthase B n=1 Tax=Parcubacteria group bacterium ADurb.Bin216 TaxID=1852939 RepID=A0A1V5WYN0_9BACT	Parcubacteria group bacterium ADurb.Bin216	TRUE	0.933	557	4.609e-177								Pyridoxal-phosphate dependent enzyme [PF00291.28]					0	MNSC_05250	K12339	cysM; S-sulfo-L-cysteine synthase (O-acetyl-L-serine-dependent) [EC:2.5.1.144]	K01738	cysK; cysteine synthase [EC:2.5.1.47]	119	K12339	63	OTHER	1	0	0	0	0	0		MNSC_05250_1	1408254.T458_05050	3.66e-62	205	COG0031@1|root,COG0031@2|Bacteria,1TP30@1239|Firmicutes,4HAMU@91061|Bacilli,26RE1@186822|Paenibacillaceae	91061|Bacilli	E	Belongs to the cysteine synthase cystathionine beta- synthase family	ytkP	GO:0000096,GO:0000097,GO:0003674,GO:0003824,GO:0004124,GO:0005488,GO:0005575,GO:0005622,GO:0005623,GO:0005737,GO:0006082,GO:0006520,GO:0006534,GO:0006535,GO:0006563,GO:0006790,GO:0006807,GO:0008144,GO:0008150,GO:0008152,GO:0008652,GO:0009058,GO:0009069,GO:0009070,GO:0009987,GO:0016053,GO:0016740,GO:0016765,GO:0016829,GO:0016846,GO:0019344,GO:0019752,GO:0019842,GO:0030170,GO:0036094,GO:0043167,GO:…
MNSC_05260	B	K02343	DNA polymerase III subunit gamma/tau [EC:2.7.7.7]	A0A1V5WYN9_9BACT	UniRef90_A0A1V5WYN9 DNA polymerase III subunit gamma/tau n=1 Tax=Parcubacteria group bacterium ADurb.Bin216 TaxID=1852939 RepID=A0A1V5WYN9_9BACT	Parcubacteria group bacterium ADurb.Bin216	TRUE	0.923	708	1.11e-227								DNA polymerase III, delta subunit [PF13177.9]; DNA polymerase III subunits gamma and tau domain III [PF12169.11]; Holliday junction DNA helicase RuvB P-loop domain [PF05496.15]; ATPase family associated with various cellular activities (AAA) [PF00004.32]; AAA domain [PF13401.9]					0	MNSC_05260	K02343	dnaX; DNA polymerase III subunit gamma/tau [EC:2.7.7.7]	K02343	dnaX; DNA polymerase III subunit gamma/tau [EC:2.7.7.7]	295			OTHER	1	0	0	0	0	0		MNSC_05260_1	525904.Tter_1386	3.78e-82	267	COG2812@1|root,COG2812@2|Bacteria,2NNK7@2323|unclassified Bacteria	2|Bacteria	L	DNA polymerase III is a complex, multichain enzyme responsible for most of the replicative synthesis in bacteria. This DNA polymerase also exhibits 3' to 5' exonuclease activity	dnaX	GO:0003674,GO:0003824,GO:0005488,GO:0005515,GO:0005575,GO:0005622,GO:0005623,GO:0006139,GO:0006259,GO:0006260,GO:0006261,GO:0006725,GO:0006807,GO:0008150,GO:0008152,GO:0009058,GO:0009059,GO:0009360,GO:0009987,GO:0016462,GO:0016787,GO:0016817,GO:0016818,GO:0016887,GO:0017111,GO:0030234,GO:0030337,GO:0032991,GO:0034641,GO:0034645,GO:0040007,GO:0042575,GO:0042802,GO:0043170,GO:0043846,GO:0044237,GO:…
MNSC_05270	C			A0A2G9YYG3_9BACT	UniRef90_A0A2G9YYG3 Uncharacterized protein n=2 Tax=Candidatus Nealsonbacteria TaxID=1817911 RepID=A0A2G9YYG3_9BACT	Candidatus Nealsonbacteria	FALSE	0.62	265	6.962e-77													0	MNSC_05270					102			OTHER	1	0	0	0	0	0		MNSC_05270_1	1206101.AZXC01000015_gene5025	2.13e-37	139	COG3415@1|root,COG3415@2|Bacteria,2HK0D@201174|Actinobacteria	201174|Actinobacteria	L	Transposase	-	-
MNSC_05280	C			A0A0G1IDR5_9BACT	UniRef90_A0A0G1IDR5 Antitoxin SocA-like Panacea domain-containing protein n=1 Tax=Parcubacteria group bacterium GW2011_GWB1_43_8 TaxID=1618874 RepID=A0A0G1IDR5_9BACT	Parcubacteria group bacterium GW2011_GWB1_43_8	FALSE	0.641	252	8.323e-73								Protein of unknown function (DUF4065) [PF13274.9]					0	MNSC_05280					78			OTHER	1	0	0	0	0	0		MNSC_05280_1	278957.ABEA03000106_gene1855	7.75e-36	131	COG3600@1|root,COG3600@2|Bacteria	2|Bacteria	K	Phage-associated protein	gepA	-
MNSC_05290	C			A0A7C1PL97_9BACT	UniRef90_A0A7C1PL97 Type II toxin-antitoxin system PemK/MazF family toxin n=1 Tax=bacterium TaxID=1869227 RepID=A0A7C1PL97_9BACT	bacterium	FALSE	0.577	161	3.695e-42													0						21	K12642	1	OTHER	1	0	0	0	0	0
MNSC_05300	C			A0A1V5X1U3_9BACT	UniRef90_A0A1V5X1U3 Integrase core domain protein n=1 Tax=Parcubacteria group bacterium ADurb.Bin216 TaxID=1852939 RepID=A0A1V5X1U3_9BACT	Parcubacteria group bacterium ADurb.Bin216	FALSE	0.949	845	7.183e-274								Integrase core domain [PF00665.29]					0	MNSC_05300					361			OTHER	1	0	0	0	0	0		MNSC_05300_1	765912.Thimo_0565	3.78e-128	384	COG2801@1|root,COG2801@2|Bacteria,1MXKK@1224|Proteobacteria,1S15T@1236|Gammaproteobacteria	1236|Gammaproteobacteria	L	Pfam Integrase core domain	-	-
MNSC_05310	C			A0A0G0J0R9_9BACT	UniRef90_A0A0G0J0R9 NUDIX hydrolase n=1 Tax=Candidatus Wolfebacteria bacterium GW2011_GWC1_37_10 TaxID=1619010 RepID=A0A0G0J0R9_9BACT	Candidatus Wolfebacteria bacterium GW2011_GWC1_37_10	FALSE	0.614	179	2.646e-48								NUDIX domain [PF00293.31]					0	MNSC_05310					34	K03574	21	OTHER	1	0	0	0	0	0		MNSC_05310_1	315730.BcerKBAB4_2463	4.73e-17	80.1	COG1051@1|root,COG1051@2|Bacteria,1VZ8T@1239|Firmicutes,4IDXA@91061|Bacilli,1ZNDF@1386|Bacillus	91061|Bacilli	F	NUDIX domain	-	-
MNSC_05320	C			A0A0G0IYD7_9BACT	UniRef90_A0A0G0IYD7 Thymidylate kinase n=1 Tax=Parcubacteria group bacterium GW2011_GWD1_38_16 TaxID=1618936 RepID=A0A0G0IYD7_9BACT	Parcubacteria group bacterium GW2011_GWD1_38_16	FALSE	0.475	180	1.159e-47								Thymidylate kinase [PF02223.20]; Deoxynucleoside kinase [PF01712.22]					0	MNSC_05320	K00943	tmk, DTYMK; dTMP kinase [EC:2.7.4.9]	K00943	tmk, DTYMK; dTMP kinase [EC:2.7.4.9]	60			OTHER	1	4e-06	0	0	0	0		MNSC_05320_1	484019.THA_1196	1.74e-12	71.2	COG0125@1|root,COG0125@2|Bacteria,2GD5T@200918|Thermotogae	200918|Thermotogae	F	Phosphorylation of dTMP to form dTDP in both de novo and salvage pathways of dTTP synthesis	tmk	GO:0003674,GO:0003824,GO:0004798,GO:0005575,GO:0005622,GO:0005623,GO:0005737,GO:0006139,GO:0006220,GO:0006221,GO:0006227,GO:0006233,GO:0006235,GO:0006725,GO:0006753,GO:0006793,GO:0006796,GO:0006807,GO:0008150,GO:0008152,GO:0009041,GO:0009058,GO:0009117,GO:0009123,GO:0009132,GO:0009133,GO:0009138,GO:0009139,GO:0009141,GO:0009142,GO:0009147,GO:0009148,GO:0009165,GO:0009186,GO:0009189,GO:0009196,GO:…
MNSC_05330	C			K2F4Y5_9BACT	UniRef90_K2F4Y5 Bro-N domain-containing protein n=2 Tax=Bacteria TaxID=2 RepID=K2F4Y5_9BACT	Bacteria	FALSE	0.769	150	2.127e-39													0	MNSC_05330					87	K14623	22	OTHER	1	0	0	0	0	0		MNSC_05330_1	269799.Gmet_1071	1.92e-32	120	COG3617@1|root,COG3617@2|Bacteria,1QX1C@1224|Proteobacteria,42R8T@68525|delta/epsilon subdivisions,2WQ1T@28221|Deltaproteobacteria	28221|Deltaproteobacteria	K	BRO family, N-terminal domain	-	-
MNSC_05340	C			A0A2D6DQ01_9BACT	UniRef90_A0A2D6DQ01 SprT-like domain-containing protein n=1 Tax=Parcubacteria group bacterium TaxID=2026774 RepID=A0A2D6DQ01_9BACT	Parcubacteria group bacterium	FALSE	0.524	93	4.107e-19													0				K21031	ISPD; D-ribitol-5-phosphate cytidylyltransferase [EC:2.7.7.40]	19			OTHER	1	0	0	0	0	0
MNSC_05350	C	K07483	transposase	A0A1F5TB21_9BACT	UniRef90_A0A1F5TB21 Transposase n=1 Tax=Candidatus Falkowbacteria bacterium RIFOXYC2_FULL_48_21 TaxID=1798005 RepID=A0A1F5TB21_9BACT	Candidatus Falkowbacteria bacterium RIFOXYC2_FULL_48_21	FALSE	0.731	146	9.812e-38								Transposase [PF01527.23]					0	MNSC_05350					26	K07483	9	OTHER	1	0	0	0	0	0		MNSC_05350_1	1217714.F975_01570	4.72e-10	60.1	COG2963@1|root,COG2963@2|Bacteria,1RCDZ@1224|Proteobacteria,1SZXT@1236|Gammaproteobacteria,3NTEH@468|Moraxellaceae	1236|Gammaproteobacteria	L	Transposase	-	-
MNSC_05360	C	K07497	putative transposase	A0A1J4WGK8_9BACT	UniRef90_A0A1J4WGK8 Integrase catalytic domain-containing protein n=1 Tax=Parcubacteria group bacterium CG1_02_37_51 TaxID=1805303 RepID=A0A1J4WGK8_9BACT	Parcubacteria group bacterium CG1_02_37_51	FALSE	0.693	194	1.243e-53								Integrase core domain [PF13683.9]; Integrase core domain [PF13333.9]; Integrase core domain [PF00665.29]					0	MNSC_05360			K07497	K07497; putative transposase	39			OTHER	1	0	0	0	0	0		MNSC_05360_1	416870.llmg_0122	6.34e-11	65.9	COG2801@1|root,COG2801@2|Bacteria,1TU21@1239|Firmicutes,4HDK4@91061|Bacilli,1YC51@1357|Lactococcus	91061|Bacilli	L	EVIDENCE EXPERIMENTAL PMID 1328163 BIO14.04 Transposon related functions. BELONGS TO THE IS3 IS150 IS904 FAMILY OF TRANSPOSASE. There are 9 such elements in the chromosome	-	-
MNSC_05370	C			A0A2H0L197_9BACT	UniRef90_A0A2H0L197 SprT-like domain-containing protein n=1 Tax=Candidatus Peregrinibacteria bacterium CG11_big_fil_rev_8_21_14_0_20_46_8 TaxID=1974793 RepID=A0A2H0L197_9BACT	Candidatus Peregrinibacteria bacterium CG11_big_fil_rev_8_21_14_0_20_46_8	FALSE	0.699	137	1.132e-34													0						19	K10743	2	OTHER	1	0	0	0	0	0
MNSC_05380	E																						0						21	K24831	2	OTHER	0.926396	0.07092	0.002378	8.3e-05	7e-05	0.000159
MNSC_05390	C			A0A1V5WZF1_9BACT	UniRef90_A0A1V5WZF1 LamG-like jellyroll fold domain-containing protein n=1 Tax=Parcubacteria group bacterium ADurb.Bin216 TaxID=1852939 RepID=A0A1V5WZF1_9BACT	Parcubacteria group bacterium ADurb.Bin216	FALSE	0.571	742	1.605e-225								Concanavalin A-like lectin/glucanases superfamily [PF13385.9]; Sulfatase-modifying factor enzyme 1 [PF03781.19]					0	MNSC_05390					121			PILIN	0.004984	2.2e-05	1.5e-05	1e-06	0	0.994981	CS pos: 4-5. Pr: 0.7231	MNSC_05390_1	1122609.AUGT01000008_gene2868	3.45e-16	93.6	COG0366@1|root,COG0515@1|root,COG2133@1|root,COG3227@1|root,COG4733@1|root,COG0366@2|Bacteria,COG0515@2|Bacteria,COG2133@2|Bacteria,COG3227@2|Bacteria,COG4733@2|Bacteria	2|Bacteria	S	cellulase activity	-	-
MNSC_05400	C			A0A2M7B6Q6_9BACT	UniRef90_A0A2M7B6Q6 Uncharacterized protein n=3 Tax=Parcubacteria group TaxID=1794811 RepID=A0A2M7B6Q6_9BACT	Parcubacteria group	FALSE	0.334	215	2.728e-56													0						22	K23957	2	OTHER	0.864579	0.091631	0.00117	0.000773	0.000416	0.041444
MNSC_05410	C			A0A7W3VGE8_9FLAO	UniRef90_A0A7W3VGE8 DUF805 domain-containing protein n=1 Tax=Myroides sp. WP-1 TaxID=2759944 RepID=A0A7W3VGE8_9FLAO	Myroides sp. WP-1	FALSE	0.538	81	1.438e-15								Protein of unknown function (DUF805) [PF05656.17]					0	MNSC_05410					75			OTHER	0.99997	5.4e-05	0	0	0	0		MNSC_05410_1	1217715.F994_00741	1.36e-12	67.8	COG3152@1|root,COG3152@2|Bacteria,1MZJ4@1224|Proteobacteria,1SA1N@1236|Gammaproteobacteria,3NN5I@468|Moraxellaceae	1236|Gammaproteobacteria	S	Protein of unknown function (DUF805)	-	-
MNSC_05420	D																	Ankyrin repeats (many copies) [PF13637.9]; Ankyrin repeats (many copies) [PF13857.9]					0	MNSC_05420					34	K06867	5	OTHER	0.994983	0.004989	1.9e-05	1.1e-05	9e-06	2.2e-05		MNSC_05420_1	86106.I862_03005	1.77e-08	58.2	COG0666@1|root,COG4908@1|root,COG0666@2|Bacteria,COG4908@2|Bacteria,1QVJH@1224|Proteobacteria,2U2MX@28211|Alphaproteobacteria	28211|Alphaproteobacteria	P	Function proposed based on presence of conserved amino acid motif, structural feature or limited homology	-	-
MNSC_05430	C			A0A554IFZ1_9BACT	UniRef90_A0A554IFZ1 Coenzyme Q-binding protein COQ10 START domain-containing protein n=1 Tax=Parcubacteria group bacterium LiPW_30 TaxID=2017204 RepID=A0A554IFZ1_9BACT	Parcubacteria group bacterium LiPW_30	FALSE	0.811	249	9.997e-73								Polyketide cyclase / dehydrase and lipid transport [PF03364.23]; Polyketide cyclase / dehydrase and lipid transport [PF10604.12]					0						27	K26126	2	OTHER	1	0	0	0	0	0
MNSC_05440	E																						0						12	K14768	4	SP	0.42249	0.57634	0.000321	0.000346	0.000229	0.00028	CS pos: 18-19. Pr: 0.4820
MNSC_05450	B	K07482	transposase, IS30 family	A0A1V5X1A7_9BACT	UniRef90_A0A1V5X1A7 Integrase core domain protein n=1 Tax=Parcubacteria group bacterium ADurb.Bin216 TaxID=1852939 RepID=A0A1V5X1A7_9BACT	Parcubacteria group bacterium ADurb.Bin216	TRUE	0.962	659	1.525e-211													0	MNSC_05450			K07482	K07482; transposase, IS30 family	212			OTHER	1	0	0	0	0	0		MNSC_05450_1	1055815.AYYA01000085_gene2892	4.07e-53	184	COG2826@1|root,COG2826@2|Bacteria,1MWI0@1224|Proteobacteria,1RRSE@1236|Gammaproteobacteria,3NSPX@468|Moraxellaceae	1236|Gammaproteobacteria	L	IS30 family	-	-
MNSC_05460	E																						0						15	K06243	2	OTHER	1	1e-06	1e-06	0	0	0
MNSC_05470	B	K07497	putative transposase	A0A8T5MF95_9ARCH	UniRef90_A0A8T5MF95 Integrase catalytic domain-containing protein n=1 Tax=Nanoarchaeota archaeon TaxID=2026764 RepID=A0A8T5MF95_9ARCH	Nanoarchaeota archaeon	TRUE	0.601	469	3.814e-144													0						66	K07497	9	OTHER	0.999951	8.3e-05	0	0	0	0		MNSC_05470_1	760142.Hipma_1451	2.48e-55	194	COG2801@1|root,COG2801@2|Bacteria,1R1RX@1224|Proteobacteria,433M4@68525|delta/epsilon subdivisions,2WXFK@28221|Deltaproteobacteria,2M7NM@213113|Desulfurellales	2|Bacteria	L	PFAM Bacterial regulatory protein, Fis family	-	-
MNSC_05480	C			A0A1F6HPG2_9BACT	UniRef90_A0A1F6HPG2 DUF5671 domain-containing protein n=1 Tax=Candidatus Levybacteria bacterium RIFCSPHIGHO2_01_FULL_36_15 TaxID=1798586 RepID=A0A1F6HPG2_9BACT	Candidatus Levybacteria bacterium RIFCSPHIGHO2_01_FULL_36_15	FALSE	0.249	78	6.294e-12													0	MNSC_05480					17	K05053	2	OTHER	1	0	0	0	0	0
MNSC_05490	C			A0A1V5X0P2_9BACT	UniRef90_A0A1V5X0P2 DUF2207 domain-containing protein n=1 Tax=Parcubacteria group bacterium ADurb.Bin216 TaxID=1852939 RepID=A0A1V5X0P2_9BACT	Parcubacteria group bacterium ADurb.Bin216	FALSE	0.392	370	2.856e-107								Predicted membrane protein (DUF2207) [PF09972.12]					0	MNSC_05490					179			SP	0.000199	0.999187	0.00018	0.000146	0.000137	0.000129	CS pos: 23-24. Pr: 0.9799	MNSC_05490_1	1122137.AQXF01000001_gene2620	5e-34	145	COG4907@1|root,COG4907@2|Bacteria,1MXPY@1224|Proteobacteria,2TUBP@28211|Alphaproteobacteria	28211|Alphaproteobacteria	S	Predicted membrane protein (DUF2207)	-	-
MNSC_05500	C			B8GII3_METPE	UniRef90_B8GII3 Putative PAS/PAC sensor protein n=1 Tax=Methanosphaerula palustris (strain ATCC BAA-1556 / DSM 19958 / E1-9c) TaxID=521011 RepID=B8GII3_METPE	Methanosphaerula palustris (strain ATCC BAA-1556 / DSM 19958 / E1-9c)	FALSE	0.301	94	1.202e-17								Response regulator receiver domain [PF00072.27]					0	MNSC_05500					83			OTHER	1	0	0	0	0	0		MNSC_05500_1	593750.Metfor_1387	9.87e-08	60.8	COG0642@1|root,COG3413@1|root,arCOG02348@1|root,arCOG02350@1|root,arCOG02385@1|root,arCOG02276@2157|Archaea,arCOG02348@2157|Archaea,arCOG02350@2157|Archaea,arCOG02385@2157|Archaea,arCOG06193@2157|Archaea	2157|Archaea	T	Histidine kinase-, DNA gyrase B-, and HSP90-like ATPase	-	-
MNSC_05510	E																						0						12	K08635	3	OTHER	1	0	0	0	0	0
MNSC_05520	B			A0A1V5WXI9_9BACT	UniRef90_A0A1V5WXI9 Calcium-transporting ATPase 1 n=1 Tax=Parcubacteria group bacterium ADurb.Bin216 TaxID=1852939 RepID=A0A1V5WXI9_9BACT	Parcubacteria group bacterium ADurb.Bin216	TRUE	0.881	1489	0								E1-E2 ATPase [PF00122.23]; Cation transporting ATPase, C-terminus [PF00689.24]; haloacid dehalogenase-like hydrolase [PF00702.29]; Cation transport ATPase (P-type) [PF13246.9]; Cation transporter/ATPase, N-terminus [PF00690.29]					0	MNSC_05520	K01537	ATP2C; P-type Ca2+ transporter type 2C [EC:7.2.2.10]	K01537	ATP2C; P-type Ca2+ transporter type 2C [EC:7.2.2.10]	524			OTHER	0.999816	0.00018	3e-06	0	0	8e-06		MNSC_05520_1	1122927.KB895415_gene4474	4.73e-184	561	COG0474@1|root,COG0474@2|Bacteria,1TPF5@1239|Firmicutes,4H9S5@91061|Bacilli,26RIF@186822|Paenibacillaceae	91061|Bacilli	P	P-type ATPase	pacL	-
MNSC_05530	C			A0A350YJ24_9PROT	UniRef90_A0A350YJ24 OmpA-like domain-containing protein n=1 Tax=Rhodospirillaceae bacterium TaxID=1898112 RepID=A0A350YJ24_9PROT	Rhodospirillaceae bacterium	FALSE	0.222	186	5.638e-44													0						58	K08654	3	SP	0.000183	0.999244	0.000149	0.000145	0.000129	0.000125	CS pos: 28-29. Pr: 0.9719
MNSC_05540	C			A0A1V5WXH7_9BACT	UniRef90_A0A1V5WXH7 Uncharacterized protein n=1 Tax=Parcubacteria group bacterium ADurb.Bin216 TaxID=1852939 RepID=A0A1V5WXH7_9BACT	Parcubacteria group bacterium ADurb.Bin216	FALSE	0.866	268	1.913e-79													0						20	K21162	1	OTHER	0.722552	0.254144	0.002622	0.002031	0.001164	0.017497
MNSC_05550	B			A0A1V5WXN5_9BACT	UniRef90_A0A1V5WXN5 Peptidoglycan-N-acetylmuramic acid deacetylase PdaC n=1 Tax=Parcubacteria group bacterium ADurb.Bin216 TaxID=1852939 RepID=A0A1V5WXN5_9BACT	Parcubacteria group bacterium ADurb.Bin216	TRUE	0.904	485	1.922e-152								Deacetylase PdaC [PF13739.9]					0	MNSC_05550					69	K22278	4	OTHER	0.533052	0.446247	0.018432	0.000498	0.00048	0.001289		MNSC_05550_1	1321815.HMPREF9193_01810	9.97e-18	86.7	COG0726@1|root,COG0726@2|Bacteria,2J6CU@203691|Spirochaetes	203691|Spirochaetes	G	Domain of unknown function (DUF4163)	-	-
MNSC_05560	B			A0A1V5WXI5_9BACT	UniRef90_A0A1V5WXI5 DUF3137 domain-containing protein n=1 Tax=Parcubacteria group bacterium ADurb.Bin216 TaxID=1852939 RepID=A0A1V5WXI5_9BACT	Parcubacteria group bacterium ADurb.Bin216	TRUE	0.85	491	4.734e-154													0						17	K17686	2	OTHER	1	0	0	0	0	0
MNSC_05570	C			A0A1V5WXV5_9BACT	UniRef90_A0A1V5WXV5 Uncharacterized protein n=1 Tax=Parcubacteria group bacterium ADurb.Bin216 TaxID=1852939 RepID=A0A1V5WXV5_9BACT	Parcubacteria group bacterium ADurb.Bin216	FALSE	0.953	201	5.19e-57													0						15	K08540	5	OTHER	1	0	0	0	0	0
MNSC_05580	B	K01880	glycyl-tRNA synthetase [EC:6.1.1.14]	A0A1V5WXJ5_9BACT	UniRef90_A0A1V5WXJ5 Glycine--tRNA ligase n=1 Tax=Parcubacteria group bacterium ADurb.Bin216 TaxID=1852939 RepID=A0A1V5WXJ5_9BACT	Parcubacteria group bacterium ADurb.Bin216	TRUE	0.955	941	3.32e-306								tRNA synthetase class II core domain (G, H, P, S and T) [PF00587.28]; Anticodon binding domain [PF03129.23]					0	MNSC_05580	K01880	GARS, glyS1; glycyl-tRNA synthetase [EC:6.1.1.14]	K01880	GARS, glyS1; glycyl-tRNA synthetase [EC:6.1.1.14]	498			OTHER	1	0	0	0	0	0		MNSC_05580_1	906968.Trebr_0782	5.06e-162	472	COG0423@1|root,COG0423@2|Bacteria,2J57N@203691|Spirochaetes	203691|Spirochaetes	J	Catalyzes the attachment of glycine to tRNA(Gly)	glyQS	GO:0003674,GO:0003824,GO:0004812,GO:0004820,GO:0005488,GO:0005515,GO:0016874,GO:0016875,GO:0046983,GO:0140098,GO:0140101
MNSC_05590	C			A0A1V5WYR6_9BACT	UniRef90_A0A1V5WYR6 Papain family cysteine protease n=1 Tax=Parcubacteria group bacterium ADurb.Bin216 TaxID=1852939 RepID=A0A1V5WYR6_9BACT	Parcubacteria group bacterium ADurb.Bin216	FALSE	0.283	183	3.126e-45													0						17	K24794	2	SP	0.000211	0.999169	0.00015	0.000156	0.000139	0.000137	CS pos: 22-23. Pr: 0.9782	MNSC_05590_1	1123073.KB899241_gene2108	5.56e-05	54.7	COG2374@1|root,COG2374@2|Bacteria,1MX52@1224|Proteobacteria,1RRGN@1236|Gammaproteobacteria,1X3H2@135614|Xanthomonadales	135614|Xanthomonadales	Q	Lamin Tail Domain	nucH	-
MNSC_05600	C			A0A1V5WYP8_9BACT	UniRef90_A0A1V5WYP8 Uncharacterized protein n=1 Tax=Parcubacteria group bacterium ADurb.Bin216 TaxID=1852939 RepID=A0A1V5WYP8_9BACT	Parcubacteria group bacterium ADurb.Bin216	FALSE	0.417	623	1.18e-185								Concanavalin A-like lectin/glucanases superfamily [PF13385.9]					0	MNSC_05600					84	K20276	5	PILIN	0.010836	7.3e-05	3.2e-05	2e-06	1e-06	0.989053	CS pos: 5-6. Pr: 0.7090	MNSC_05600_1	444878.E3SQX9_9CAUD	1.42e-11	78.6	4QBUC@10239|Viruses,4QVRG@35237|dsDNA viruses no RNA stage,4QQGQ@28883|Caudovirales	28883|Caudovirales	-	-	-	-
MNSC_05610	C			A0A1V5WYE6_9BACT	UniRef90_A0A1V5WYE6 Possibl zinc metallo-peptidase n=1 Tax=Parcubacteria group bacterium ADurb.Bin216 TaxID=1852939 RepID=A0A1V5WYE6_9BACT	Parcubacteria group bacterium ADurb.Bin216	FALSE	0.891	234	3.966e-68								Zincin-like metallopeptidase [PF06262.14]					0	MNSC_05610					104			OTHER	1	0	0	0	0	0		MNSC_05610_1	479434.Sthe_1164	1.97e-31	115	COG3824@1|root,COG3824@2|Bacteria,2G72E@200795|Chloroflexi,27YGT@189775|Thermomicrobia	189775|Thermomicrobia	S	Zincin-like metallopeptidase	-	-
MNSC_05620	C			A0A1V5WYI7_9BACT	UniRef90_A0A1V5WYI7 Uncharacterized protein n=1 Tax=Parcubacteria group bacterium ADurb.Bin216 TaxID=1852939 RepID=A0A1V5WYI7_9BACT	Parcubacteria group bacterium ADurb.Bin216	FALSE	0.852	177	9.782e-48													0						18	K06636	3	OTHER	1	0	0	0	0	0		MNSC_05620_1	234267.Acid_0607	2.46e-07	50.8	COG3824@1|root,COG3824@2|Bacteria,3Y8W9@57723|Acidobacteria	57723|Acidobacteria	S	Zincin-like metallopeptidase	-	-
MNSC_05630	C			A0A1V5WYL2_9BACT	UniRef90_A0A1V5WYL2 Uncharacterized protein n=1 Tax=Parcubacteria group bacterium ADurb.Bin216 TaxID=1852939 RepID=A0A1V5WYL2_9BACT	Parcubacteria group bacterium ADurb.Bin216	FALSE	0.842	152	2.156e-40													0						13	K01557	6	OTHER	1	0	0	0	0	0
MNSC_05640	B			A0A1V5WYE3_9BACT	UniRef90_A0A1V5WYE3 DUF2779 domain-containing protein n=1 Tax=Parcubacteria group bacterium ADurb.Bin216 TaxID=1852939 RepID=A0A1V5WYE3_9BACT	Parcubacteria group bacterium ADurb.Bin216	TRUE	0.924	951	0								Domain of unknown function(DUF2779) [PF11074.11]					0	MNSC_05640					306			OTHER	0.999966	6.6e-05	1e-06	0	0	0		MNSC_05640_1	929558.SMGD1_2821	1.06e-81	268	COG1075@1|root,COG1075@2|Bacteria,1NMH0@1224|Proteobacteria,42MAK@68525|delta/epsilon subdivisions,2YNFH@29547|Epsilonproteobacteria	29547|Epsilonproteobacteria	S	Domain of unknown function(DUF2779)	-	-
MNSC_05650	B	K15255	ATP-dependent DNA helicase PIF1 [EC:5.6.2.3]	A0A1V5WYD6_9BACT	UniRef90_A0A1V5WYD6 ATP-dependent RecD-like DNA helicase n=1 Tax=Parcubacteria group bacterium ADurb.Bin216 TaxID=1852939 RepID=A0A1V5WYD6_9BACT	Parcubacteria group bacterium ADurb.Bin216	TRUE	0.949	873	2.664e-283								PIF1-like helicase [PF05970.17]; Helicase [PF02689.17]; AAA domain [PF13604.9]; UvrD-like helicase C-terminal domain [PF13538.9]					0	MNSC_05650					238	K15255	102	OTHER	1	0	0	0	0	0		MNSC_05650_1	1123376.AUIU01000012_gene1414	6.14e-152	448	COG0507@1|root,COG2378@1|root,COG0507@2|Bacteria,COG2378@2|Bacteria	2|Bacteria	K	regulation of single-species biofilm formation	-	-
MNSC_05660	B			A0A1V5WYK6_9BACT	UniRef90_A0A1V5WYK6 Fibrobacter succinogenes major paralogous domain-containing protein n=1 Tax=Parcubacteria group bacterium ADurb.Bin216 TaxID=1852939 RepID=A0A1V5WYK6_9BACT	Parcubacteria group bacterium ADurb.Bin216	TRUE	0.988	807	1.741e-261								Fibrobacter succinogenes major domain (Fib_succ_major) [PF09603.13]					0	MNSC_05660					126			PILIN	0.055742	0.000363	5.8e-05	7e-06	3e-06	0.943829	CS pos: 6-7. Pr: 0.7236	MNSC_05660_1	290317.Cpha266_0523	2.84e-32	128	COG4704@1|root,COG4704@2|Bacteria,1FEFF@1090|Chlorobi	1090|Chlorobi	S	Fibrobacter succinogenes major domain (Fib_succ_major)	-	-
MNSC_05670	C			A0A8J8KKY1_9BACT	UniRef90_A0A8J8KKY1 Uncharacterized protein n=1 Tax=Candidatus Paceibacter sp. TaxID=2715251 RepID=A0A8J8KKY1_9BACT	Candidatus Paceibacter sp.	FALSE	0.39	197	1.338e-51													0						20	K16498	2	OTHER	1	5e-06	0	0	0	0
MNSC_05680	C			A0A7C3R9N4_9BACT	UniRef90_A0A7C3R9N4 M28 family peptidase n=2 Tax=Candidatus Parcubacteria bacterium TaxID=2762014 RepID=A0A7C3R9N4_9BACT	Candidatus Parcubacteria bacterium	FALSE	0.502	279	4.209e-80								Peptidase family M28 [PF04389.20]					0						36	K19702	2	OTHER	1	0	0	0	0	0		MNSC_05680_1	453591.Igni_0719	2.28e-19	91.7	COG4882@1|root,arCOG02960@2157|Archaea	2157|Archaea	V	Aminopeptidase Iap family-like protein	-	-
MNSC_05690	E																						0	MNSC_05690			K10372	TNNT1; troponin T, slow skeletal muscle	25			OTHER	1	0	0	0	0	0
MNSC_05700	B			A0A1V5WUT4_9BACT	UniRef90_A0A1V5WUT4 ABC transporter ATP-binding protein YheS n=1 Tax=Parcubacteria group bacterium ADurb.Bin216 TaxID=1852939 RepID=A0A1V5WUT4_9BACT	Parcubacteria group bacterium ADurb.Bin216	TRUE	0.931	944	7.35e-307								ABC transporter [PF00005.30]; RecF/RecN/SMC N terminal domain [PF02463.22]					0	MNSC_05700	K06158	ABCF3; ATP-binding cassette, subfamily F, member 3	K06158	ABCF3; ATP-binding cassette, subfamily F, member 3	306			OTHER	1	0	0	0	0	0		MNSC_05700_1	987059.RBXJA2T_08385	7.04e-49	185	COG0488@1|root,COG0488@2|Bacteria,1MU37@1224|Proteobacteria,2VHGH@28216|Betaproteobacteria,1KIZX@119065|unclassified Burkholderiales	28216|Betaproteobacteria	S	ABC transporter	-	-
MNSC_05710	B	K07566	L-threonylcarbamoyladenylate synthase [EC:2.7.7.87]	A0A1V5WUH0_9BACT	UniRef90_A0A1V5WUH0 Threonylcarbamoyl-AMP synthase n=1 Tax=Parcubacteria group bacterium ADurb.Bin216 TaxID=1852939 RepID=A0A1V5WUH0_9BACT	Parcubacteria group bacterium ADurb.Bin216	TRUE	0.868	370	1.629e-113								Telomere recombination [PF01300.21]					0	MNSC_05710	K07566	tsaC, rimN, SUA5, YRDC; L-threonylcarbamoyladenylate synthase [EC:2.7.7.87]	K07566	tsaC, rimN, SUA5, YRDC; L-threonylcarbamoyladenylate synthase [EC:2.7.7.87]	102			OTHER	1	0	0	0	0	0		MNSC_05710_1	526224.Bmur_1536	2.14e-18	86.7	COG0009@1|root,COG0009@2|Bacteria,2J7KX@203691|Spirochaetes	203691|Spirochaetes	J	Belongs to the SUA5 family	-	-
MNSC_05720	B	K03975	membrane-associated protein	A0A1V5WUG8_9BACT	UniRef90_A0A1V5WUG8 Inner membrane protein YghB n=1 Tax=Parcubacteria group bacterium ADurb.Bin216 TaxID=1852939 RepID=A0A1V5WUG8_9BACT	Parcubacteria group bacterium ADurb.Bin216	TRUE	0.911	406	8.147e-126								SNARE associated Golgi protein [PF09335.14]					0	MNSC_05720	K03975	dedA; membrane-associated protein	K03975	dedA; membrane-associated protein	204			OTHER	1	1e-06	0	0	0	0		MNSC_05720_1	446466.Cfla_2971	8.81e-47	162	COG0586@1|root,COG0586@2|Bacteria,2GKGR@201174|Actinobacteria,4F1UB@85016|Cellulomonadaceae	201174|Actinobacteria	S	PFAM SNARE associated Golgi protein	dedA	-
MNSC_05730	B	K01834	2,3-bisphosphoglycerate-dependent phosphoglycerate mutase [EC:5.4.2.11]	A0A1V5WUM0_9BACT	UniRef90_A0A1V5WUM0 2,3-bisphosphoglycerate-dependent phosphoglycerate mutase n=1 Tax=Parcubacteria group bacterium ADurb.Bin216 TaxID=1852939 RepID=A0A1V5WUM0_9BACT	Parcubacteria group bacterium ADurb.Bin216	TRUE	0.961	463	1.749e-145								Histidine phosphatase superfamily (branch 1) [PF00300.25]					0	MNSC_05730	K01834	PGAM, gpmA; 2,3-bisphosphoglycerate-dependent phosphoglycerate mutase [EC:5.4.2.11]	K01834	PGAM, gpmA; 2,3-bisphosphoglycerate-dependent phosphoglycerate mutase [EC:5.4.2.11]	279			OTHER	1	0	0	0	0	0		MNSC_05730_1	1293054.HSACCH_00325	7.58e-95	284	COG0588@1|root,COG0588@2|Bacteria,1TQFP@1239|Firmicutes,248XG@186801|Clostridia	186801|Clostridia	G	Catalyzes the interconversion of 2-phosphoglycerate and 3-phosphoglycerate	gpmA	-
MNSC_05740	B			A0A1V5WZF1_9BACT	UniRef90_A0A1V5WZF1 LamG-like jellyroll fold domain-containing protein n=1 Tax=Parcubacteria group bacterium ADurb.Bin216 TaxID=1852939 RepID=A0A1V5WZF1_9BACT	Parcubacteria group bacterium ADurb.Bin216	TRUE	0.982	1400	0	MER0882171	M43A	MER0882171 - subfamily M43A non-peptidase homologues (Korarchaeum cryptofilum) [M43.UNA]#M43A#{peptidase unit: 263-388}~source B1L3W2~	FALSE	0.336	63	3.171e-08	Concanavalin A-like lectin/glucanases superfamily [PF13385.9]; Sulfatase-modifying factor enzyme 1 [PF03781.19]					0	MNSC_05740					91	K21449	6	PILIN	0.006633	3.2e-05	1.8e-05	1e-06	0	0.993326	CS pos: 4-5. Pr: 0.7261	MNSC_05740_1	572546.Arcpr_0892	4.58e-09	69.7	arCOG07813@1|root,arCOG07813@2157|Archaea	2157|Archaea	C	LamG domain protein jellyroll fold domain protein	-	-
MNSC_05750	B	K03705	heat-inducible transcriptional repressor	A0A1V5WZC4_9BACT	UniRef90_A0A1V5WZC4 Heat-inducible transcription repressor HrcA n=1 Tax=Parcubacteria group bacterium ADurb.Bin216 TaxID=1852939 RepID=A0A1V5WZC4_9BACT	Parcubacteria group bacterium ADurb.Bin216	TRUE	0.937	480	6.29e-151								Winged helix-turn-helix transcription repressor, HrcA DNA-binding [PF03444.18]; HrcA protein C terminal domain [PF01628.24]					0	MNSC_05750			K03705	hrcA; heat-inducible transcriptional repressor	97			OTHER	1	0	0	0	0	0		MNSC_05750_1	926692.AZYG01000007_gene1263	3.93e-20	95.5	COG1420@1|root,COG1420@2|Bacteria,1TQP7@1239|Firmicutes,247K2@186801|Clostridia,3WADT@53433|Halanaerobiales	186801|Clostridia	K	Negative regulator of class I heat shock genes (grpE- dnaK-dnaJ and groELS operons). Prevents heat-shock induction of these operons	hrcA	-
MNSC_05760	C	K03687	molecular chaperone GrpE	A0A1V5WZJ7_9BACT	UniRef90_A0A1V5WZJ7 Protein GrpE n=1 Tax=Parcubacteria group bacterium ADurb.Bin216 TaxID=1852939 RepID=A0A1V5WZJ7_9BACT	Parcubacteria group bacterium ADurb.Bin216	FALSE	0.927	332	3.39e-101								GrpE [PF01025.22]					0	MNSC_05760	K03687	GRPE; molecular chaperone GrpE	K03687	GRPE; molecular chaperone GrpE	104			OTHER	1	1e-06	0	0	0	0		MNSC_05760_1	1120971.AUCA01000020_gene981	2.85e-18	85.5	COG0576@1|root,COG0576@2|Bacteria,1V6G2@1239|Firmicutes,4HIRK@91061|Bacilli,278G9@186823|Alicyclobacillaceae	91061|Bacilli	O	Participates actively in the response to hyperosmotic and heat shock by preventing the aggregation of stress-denatured proteins, in association with DnaK and GrpE. It is the nucleotide exchange factor for DnaK and may function as a thermosensor. Unfolded proteins bind initially to DnaJ	grpE	GO:0000166,GO:0000774,GO:0001871,GO:0003674,GO:0005488,GO:0005515,GO:0005575,GO:0005623,GO:0008150,GO:0009986,GO:0017076,GO:0030234,GO:0030246,GO:0030247,GO:0030554,GO:0036094,GO:0044464,GO:0050790,GO:0051082,GO:0060589,GO:0060590,GO:0065007,GO:0065009,GO:0097159,GO:0098772,GO:1901265,GO:1901363,GO:2001065
MNSC_05770	B			A0A1V5WZ99_9BACT	UniRef90_A0A1V5WZ99 Chaperone protein DnaK n=1 Tax=Parcubacteria group bacterium ADurb.Bin216 TaxID=1852939 RepID=A0A1V5WZ99_9BACT	Parcubacteria group bacterium ADurb.Bin216	TRUE	0.897	1211	0								Hsp70 protein [PF00012.23]; MreB/Mbl protein [PF06723.16]					0	MNSC_05770	K04043	dnaK, HSPA9; molecular chaperone DnaK	K04043	dnaK, HSPA9; molecular chaperone DnaK	683			OTHER	1	0	0	0	0	0		MNSC_05770_1	1379281.AVAG01000028_gene141	1.61e-218	630	COG0443@1|root,COG0443@2|Bacteria,1MVEN@1224|Proteobacteria,42M64@68525|delta/epsilon subdivisions,2WIWS@28221|Deltaproteobacteria,2M9A5@213115|Desulfovibrionales	28221|Deltaproteobacteria	O	Heat shock 70 kDa protein	dnaK	-
MNSC_05780	B	K03686	molecular chaperone DnaJ	A0A1V5WZG0_9BACT	UniRef90_A0A1V5WZG0 Chaperone protein DnaJ n=1 Tax=Parcubacteria group bacterium ADurb.Bin216 TaxID=1852939 RepID=A0A1V5WZG0_9BACT	Parcubacteria group bacterium ADurb.Bin216	TRUE	0.979	761	5.609e-246								DnaJ C terminal domain [PF01556.21]; DnaJ central domain [PF00684.22]; DnaJ domain [PF00226.34]					1	MNSC_05780	K03686	dnaJ; molecular chaperone DnaJ	K03686	dnaJ; molecular chaperone DnaJ	279			OTHER	1	1e-06	0	0	0	0		MNSC_05780_1	999415.HMPREF9943_01525	6.78e-92	287	COG0484@1|root,COG0484@2|Bacteria,1TP00@1239|Firmicutes,3VNZS@526524|Erysipelotrichia	526524|Erysipelotrichia	O	ATP binding to DnaK triggers the release of the substrate protein, thus completing the reaction cycle. Several rounds of ATP-dependent interactions between DnaJ, DnaK and GrpE are required for fully efficient folding. Also involved, together with DnaK and GrpE, in the DNA replication of plasmids through activation of initiation proteins	dnaJ	-
MNSC_05790	B			A0A1V5WZ98_9BACT	UniRef90_A0A1V5WZ98 Phosphoribosylanthranilate isomerase n=1 Tax=Parcubacteria group bacterium ADurb.Bin216 TaxID=1852939 RepID=A0A1V5WZ98_9BACT	Parcubacteria group bacterium ADurb.Bin216	TRUE	0.951	492	5.39e-155													0						13	K14705	6	OTHER	1	1e-06	0	0	0	0
MNSC_05800	C			A0A1V5WZA8_9BACT	UniRef90_A0A1V5WZA8 Uncharacterized protein n=1 Tax=Parcubacteria group bacterium ADurb.Bin216 TaxID=1852939 RepID=A0A1V5WZA8_9BACT	Parcubacteria group bacterium ADurb.Bin216	FALSE	1	302	2.884e-91													0						14	K11833	8	OTHER	1	0	0	0	0	0
MNSC_05810	B	K15865	threonylcarbamoyladenosine tRNA methylthiotransferase CDKAL1 [EC:2.8.4.5]	A0A1V5WZH7_9BACT	UniRef90_A0A1V5WZH7 tRNA (N(6)-L-threonylcarbamoyladenosine(37)-C(2))-methylthiotransferase n=1 Tax=Parcubacteria group bacterium ADurb.Bin216 TaxID=1852939 RepID=A0A1V5WZH7_9BACT	Parcubacteria group bacterium ADurb.Bin216	TRUE	0.97	862	6.244e-280								Uncharacterized protein family UPF0004 [PF00919.23]; TRAM domain [PF01938.23]					0	MNSC_05810	K15865	CDKAL1; threonylcarbamoyladenosine tRNA methylthiotransferase CDKAL1 [EC:2.8.4.5]	K15865	CDKAL1; threonylcarbamoyladenosine tRNA methylthiotransferase CDKAL1 [EC:2.8.4.5]	286			OTHER	1	0	0	0	0	0		MNSC_05810_1	273075.Ta0256	2.86e-65	221	COG0621@1|root,arCOG01358@2157|Archaea,2XSVB@28890|Euryarchaeota,241MG@183967|Thermoplasmata	183967|Thermoplasmata	J	Uncharacterized protein family UPF0004	-	-
MNSC_05820	B	K03797	carboxyl-terminal processing protease [EC:3.4.21.102]	A0A1V5WZM9_9BACT	UniRef90_A0A1V5WZM9 CtpA-like serine protease n=1 Tax=Parcubacteria group bacterium ADurb.Bin216 TaxID=1852939 RepID=A0A1V5WZM9_9BACT	Parcubacteria group bacterium ADurb.Bin216	TRUE	0.94	822	4.469e-266	MER1057809	S41A	MER1057809 - subfamily S41A unassigned peptidases (Staphylococcus sp. DORA_6_22) [S41.UPA]#S41A#{peptidase unit: 83-221, 223-391}~source W1VWE0~	FALSE	0.433	235	9.358e-66	Peptidase family S41 [PF03572.21]; Peptidase family M50 [PF02163.25]; PDZ domain [PF13180.9]; PDZ domain [PF17820.4]; PDZ domain [PF00595.27]					0	MNSC_05820	K03797	E3.4.21.102, prc, ctpA; carboxyl-terminal processing protease [EC:3.4.21.102]	K03797	E3.4.21.102, prc, ctpA; carboxyl-terminal processing protease [EC:3.4.21.102]	277			OTHER	1	2.8e-05	0	0	0	0		MNSC_05820_1	1033737.CAEV01000060_gene3607	3.34e-64	219	COG0793@1|root,COG0793@2|Bacteria,1TPBI@1239|Firmicutes,248HZ@186801|Clostridia,36DGU@31979|Clostridiaceae	186801|Clostridia	M	Belongs to the peptidase S41A family	ctpA	-
MNSC_05830	C	K02939	large subunit ribosomal protein L9	A0A1V5WZC6_9BACT	UniRef90_A0A1V5WZC6 50S ribosomal protein L9 n=1 Tax=Parcubacteria group bacterium ADurb.Bin216 TaxID=1852939 RepID=A0A1V5WZC6_9BACT	Parcubacteria group bacterium ADurb.Bin216	FALSE	0.926	287	4.784e-86								Ribosomal protein L9, C-terminal domain [PF03948.17]; Ribosomal protein L9, N-terminal domain [PF01281.22]					0	MNSC_05830	K02939	RP-L9, MRPL9, rplI; large subunit ribosomal protein L9	K02939	RP-L9, MRPL9, rplI; large subunit ribosomal protein L9	114			OTHER	1	0	0	0	0	0		MNSC_05830_1	1150474.JQJI01000003_gene4	1.12e-25	102	COG0359@1|root,COG0359@2|Bacteria,2GD71@200918|Thermotogae	200918|Thermotogae	J	Binds to the 23S rRNA	rplI	GO:0003674,GO:0003676,GO:0003723,GO:0005488,GO:0005575,GO:0005622,GO:0005623,GO:0005737,GO:0005829,GO:0005840,GO:0006412,GO:0006518,GO:0006807,GO:0008150,GO:0008152,GO:0009058,GO:0009059,GO:0009987,GO:0010467,GO:0015934,GO:0019538,GO:0022625,GO:0022626,GO:0032991,GO:0034641,GO:0034645,GO:0043043,GO:0043170,GO:0043226,GO:0043228,GO:0043229,GO:0043232,GO:0043603,GO:0043604,GO:0044237,GO:0044238,GO:…
MNSC_05840	B	K01937	CTP synthase [EC:6.3.4.2]	A0A1V5WZE1_9BACT	UniRef90_A0A1V5WZE1 CTP synthase (glutamine hydrolyzing) n=1 Tax=Parcubacteria group bacterium ADurb.Bin216 TaxID=1852939 RepID=A0A1V5WZE1_9BACT	Parcubacteria group bacterium ADurb.Bin216	TRUE	0.961	1095	0	MER0065772	C26	MER0065772 - CTP synthetase (Aeropyrum pernix) [C26.964]#C26#{peptidase unit: 1-538}~source NP_148051~	TRUE	0.473	460	1.03e-140	CTP synthase N-terminus [PF06418.17]; Glutamine amidotransferase class-I [PF00117.31]; Peptidase C26 [PF07722.16]					0	MNSC_05840	K01937	pyrG, CTPS; CTP synthase [EC:6.3.4.2]	K01937	pyrG, CTPS; CTP synthase [EC:6.3.4.2]	569			OTHER	1	0	0	0	0	0		MNSC_05840_1	868864.Dester_0722	5.67e-180	524	COG0504@1|root,COG0504@2|Bacteria,2G3KJ@200783|Aquificae	200783|Aquificae	F	Catalyzes the ATP-dependent amination of UTP to CTP with either L-glutamine or ammonia as the source of nitrogen. Regulates intracellular CTP levels through interactions with the four ribonucleotide triphosphates	pyrG	-
MNSC_05850	C			A0A1V5WXW5_9BACT	UniRef90_A0A1V5WXW5 DUF2341 domain-containing protein n=1 Tax=Parcubacteria group bacterium ADurb.Bin216 TaxID=1852939 RepID=A0A1V5WXW5_9BACT	Parcubacteria group bacterium ADurb.Bin216	FALSE	0.584	584	9.828e-173								Domain of unknown function (DUF2341) [PF10102.12]; Concanavalin A-like lectin/glucanases superfamily [PF13385.9]					0	MNSC_05850					82	K21449	5	PILIN	0.008879	4.1e-05	2.3e-05	1e-06	1e-06	0.991044	CS pos: 4-5. Pr: 0.7238	MNSC_05850_1	387631.Asulf_00521	4.83e-22	112	COG3979@1|root,COG5306@1|root,arCOG02420@1|root,arCOG03511@1|root,arCOG03553@1|root,arCOG09173@1|root,arCOG02420@2157|Archaea,arCOG03508@2157|Archaea,arCOG03511@2157|Archaea,arCOG03553@2157|Archaea,arCOG07581@2157|Archaea,arCOG09173@2157|Archaea	2157|Archaea	C	PKD domain containing protein	-	-
MNSC_05860	C	K02899	large subunit ribosomal protein L27	A0A1V5WX41_9BACT	UniRef90_A0A1V5WX41 50S ribosomal protein L27 n=1 Tax=Parcubacteria group bacterium ADurb.Bin216 TaxID=1852939 RepID=A0A1V5WX41_9BACT	Parcubacteria group bacterium ADurb.Bin216	FALSE	0.953	183	6.912e-51								Ribosomal L27 protein [PF01016.22]					0	MNSC_05860	K02899	RP-L27, MRPL27, rpmA; large subunit ribosomal protein L27	K02899	RP-L27, MRPL27, rpmA; large subunit ribosomal protein L27	92			OTHER	1	0	0	0	0	0		MNSC_05860_1	167548.EU98_1700	4.04e-22	89	COG0211@1|root,COG0211@2|Bacteria,1GK38@1117|Cyanobacteria,1MMMF@1212|Prochloraceae	1117|Cyanobacteria	J	Belongs to the bacterial ribosomal protein bL27 family	rpmA	-
MNSC_05870	C			A0A1V5WX19_9BACT	UniRef90_A0A1V5WX19 Flp/Fap pilin component n=1 Tax=Parcubacteria group bacterium ADurb.Bin216 TaxID=1852939 RepID=A0A1V5WX19_9BACT	Parcubacteria group bacterium ADurb.Bin216	FALSE	0.857	95	3.526e-21													0						15	K13963	1	OTHER	0.897762	0.001231	0.000244	3.6e-05	7e-06	0.100717
MNSC_05880	B			A0A1V5WXA6_9BACT	UniRef90_A0A1V5WXA6 Isoprenyl transferase n=1 Tax=Parcubacteria group bacterium ADurb.Bin216 TaxID=1852939 RepID=A0A1V5WXA6_9BACT	Parcubacteria group bacterium ADurb.Bin216	TRUE	0.985	484	8.501e-153								Putative undecaprenyl diphosphate synthase [PF01255.22]					0	MNSC_05880	K15888	uppS, cpdS; tritrans,polycis-undecaprenyl-diphosphate synthase [geranylgeranyl-diphosphate specific] [EC:2.5.1.89]	K15888	uppS, cpdS; tritrans,polycis-undecaprenyl-diphosphate synthase [geranylgeranyl-diphosphate specific] [EC:2.5.1.89]	143	K00806	17	OTHER	1	0	0	0	0	0		MNSC_05880_1	1444306.JFZC01000053_gene835	1.33e-38	141	COG0020@1|root,COG0020@2|Bacteria,1TQTS@1239|Firmicutes,4HA37@91061|Bacilli,26NFI@186821|Sporolactobacillaceae	91061|Bacilli	I	Catalyzes the condensation of isopentenyl diphosphate (IPP) with allylic pyrophosphates generating different type of terpenoids	uppS	GO:0002094,GO:0003674,GO:0003824,GO:0004659,GO:0005575,GO:0005622,GO:0005623,GO:0005737,GO:0005829,GO:0006066,GO:0006629,GO:0006720,GO:0008150,GO:0008152,GO:0008299,GO:0008610,GO:0009058,GO:0009987,GO:0016093,GO:0016094,GO:0016740,GO:0016765,GO:0044237,GO:0044238,GO:0044249,GO:0044255,GO:0044281,GO:0044283,GO:0044424,GO:0044444,GO:0044464,GO:0046165,GO:0071704,GO:1901576,GO:1901615,GO:1901617
MNSC_05890	B			A0A1V5WX62_9BACT	UniRef90_A0A1V5WX62 NADH-quinone oxidoreductase subunit 1 n=1 Tax=Parcubacteria group bacterium ADurb.Bin216 TaxID=1852939 RepID=A0A1V5WX62_9BACT	Parcubacteria group bacterium ADurb.Bin216	TRUE	0.959	714	5.361e-230								Respiratory-chain NADH dehydrogenase 51 Kd subunit [PF01512.20]; NADH-ubiquinone oxidoreductase-F iron-sulfur binding region [PF10589.12]					0	MNSC_05890	K00335	nuoF; NADH-quinone oxidoreductase subunit F [EC:7.1.1.2]						OTHER	1	0	0	0	0	0		MNSC_05890_1	999550.KI421507_gene2448	1.15e-39	155	COG1894@1|root,COG1905@1|root,COG1894@2|Bacteria,COG1905@2|Bacteria,1MV8F@1224|Proteobacteria,2TR1V@28211|Alphaproteobacteria	28211|Alphaproteobacteria	C	Dehydrogenase	nuoEF	-
MNSC_05900	B			A0A1V5WWZ7_9BACT	UniRef90_A0A1V5WWZ7 Iron hydrogenase 1 n=1 Tax=Parcubacteria group bacterium ADurb.Bin216 TaxID=1852939 RepID=A0A1V5WWZ7_9BACT	Parcubacteria group bacterium ADurb.Bin216	TRUE	0.967	1107	0								Iron only hydrogenase large subunit, C-terminal domain [PF02906.17]; 2Fe-2S iron-sulfur cluster binding domain [PF13510.9]; 4Fe-4S dicluster domain [PF12838.10]; 4Fe-4S dicluster domain [PF13187.9]; 4Fe-4S dicluster domain [PF14697.9]					0	MNSC_05900	K06441	E1.12.7.2G; ferredoxin hydrogenase gamma subunit [EC:1.12.7.2]	K18332	hndD; NADP-reducing hydrogenase subunit HndD [EC:1.12.1.3]	227	K00336	57	OTHER	1	0	0	0	0	0		MNSC_05900_1	645991.Sgly_2185	9.5e-37	150	COG3383@1|root,COG4624@1|root,COG3383@2|Bacteria,COG4624@2|Bacteria,1TP6C@1239|Firmicutes,24897@186801|Clostridia,260Q7@186807|Peptococcaceae	186801|Clostridia	C	hydrogenase large subunit	hydA	-
MNSC_05910	B	K00626	acetyl-CoA C-acetyltransferase [EC:2.3.1.9]	A0A1V5WWY9_9BACT	UniRef90_A0A1V5WWY9 Beta-ketoadipyl-CoA thiolase n=1 Tax=Parcubacteria group bacterium ADurb.Bin216 TaxID=1852939 RepID=A0A1V5WWY9_9BACT	Parcubacteria group bacterium ADurb.Bin216	TRUE	0.969	763	2.01e-246								Thiolase, C-terminal domain [PF02803.21]; Thiolase, N-terminal domain [PF00108.26]					0	MNSC_05910	K00626	ACAT, atoB; acetyl-CoA C-acetyltransferase [EC:2.3.1.9]	K00626	ACAT, atoB; acetyl-CoA C-acetyltransferase [EC:2.3.1.9]	236			OTHER	1	2e-06	0	0	0	0		MNSC_05910_1	1382356.JQMP01000003_gene1745	5.66e-74	242	COG0183@1|root,COG0183@2|Bacteria,2G63J@200795|Chloroflexi,27YZ2@189775|Thermomicrobia	189775|Thermomicrobia	I	Thiolase, C-terminal domain	-	-
MNSC_05920	B			A0A1V5WX49_9BACT	UniRef90_A0A1V5WX49 DUF362 domain-containing protein n=1 Tax=Parcubacteria group bacterium ADurb.Bin216 TaxID=1852939 RepID=A0A1V5WX49_9BACT	Parcubacteria group bacterium ADurb.Bin216	TRUE	0.921	661	1.312e-211								Domain of unknown function (DUF362) [PF04015.15]					0	MNSC_05920					18	K07068	4	OTHER	1	0	0	0	0	0		MNSC_05920_1	1041930.Mtc_1457	1.7e-08	63.9	COG1250@1|root,COG1545@1|root,arCOG00250@2157|Archaea,arCOG01285@2157|Archaea,2XTMV@28890|Euryarchaeota	28890|Euryarchaeota	I	3-hydroxyacyl-CoA dehydrogenase	hbd	-
MNSC_05930	C	K00059	3-oxoacyl-[acyl-carrier protein] reductase [EC:1.1.1.100]	A0A7C3RBQ5_9BACT	UniRef90_A0A7C3RBQ5 3-oxoacyl-[acyl-carrier-protein] reductase n=2 Tax=cellular organisms TaxID=131567 RepID=A0A7C3RBQ5_9BACT	cellular organisms	FALSE	0.665	323	2.074e-96								Enoyl-(Acyl carrier protein) reductase [PF13561.9]; short chain dehydrogenase [PF00106.28]; KR domain [PF08659.13]					0	MNSC_05930	K00059	fabG, OAR1; 3-oxoacyl-[acyl-carrier protein] reductase [EC:1.1.1.100]	K00059	fabG, OAR1; 3-oxoacyl-[acyl-carrier protein] reductase [EC:1.1.1.100]	234			OTHER	1	0	0	0	0	0		MNSC_05930_1	32057.KB217478_gene411	1.17e-65	211	COG1028@1|root,COG1028@2|Bacteria,1G0MD@1117|Cyanobacteria,1HIHK@1161|Nostocales	1117|Cyanobacteria	IQ	PFAM Short-chain dehydrogenase reductase SDR	fabG	-
MNSC_05940	B	K00459	nitronate monooxygenase [EC:1.13.12.16]	A0A1V5X3N5_9BACT	UniRef90_A0A1V5X3N5 Nitronate monooxygenase n=1 Tax=Parcubacteria group bacterium ADurb.Bin216 TaxID=1852939 RepID=A0A1V5X3N5_9BACT	Parcubacteria group bacterium ADurb.Bin216	TRUE	0.916	852	7.844e-275								Nitronate monooxygenase [PF03060.18]; FabA-like domain [PF07977.16]; Dihydroorotate dehydrogenase [PF01180.24]; FMN-dependent dehydrogenase [PF01070.21]					0	MNSC_05940	K00459	ncd2, npd; nitronate monooxygenase [EC:1.13.12.16]	K00459	ncd2, npd; nitronate monooxygenase [EC:1.13.12.16]	205			OTHER	1	0	0	0	0	0		MNSC_05940_1	706434.HMPREF9429_00194	6.46e-96	300	COG2070@1|root,COG2070@2|Bacteria,1TPX1@1239|Firmicutes,4H2U5@909932|Negativicutes	909932|Negativicutes	S	Oxidoreductase 2-nitropropane dioxygenase family protein	-	-
MNSC_05950	B	K02371	enoyl-[acyl-carrier protein] reductase II [EC:1.3.1.9]	A0A1V5X3N6_9BACT	UniRef90_A0A1V5X3N6 Nitronate monooxygenase n=1 Tax=Parcubacteria group bacterium ADurb.Bin216 TaxID=1852939 RepID=A0A1V5X3N6_9BACT	Parcubacteria group bacterium ADurb.Bin216	TRUE	0.92	604	9.207e-193								Nitronate monooxygenase [PF03060.18]; Conserved region in glutamate synthase [PF01645.20]					0	MNSC_05950	K02371	fabK; enoyl-[acyl-carrier protein] reductase II [EC:1.3.1.9]	K02371	fabK; enoyl-[acyl-carrier protein] reductase II [EC:1.3.1.9]	300			OTHER	1	0	0	0	0	0		MNSC_05950_1	1410617.JHXH01000002_gene1947	3.18e-96	293	COG2070@1|root,COG2070@2|Bacteria,1TPC3@1239|Firmicutes,24831@186801|Clostridia,3WGKK@541000|Ruminococcaceae	186801|Clostridia	S	Psort location Cytoplasmic, score	fabK	-
MNSC_05960	B	K00655	1-acyl-sn-glycerol-3-phosphate acyltransferase [EC:2.3.1.51]	A0A1V5X400_9BACT	UniRef90_A0A1V5X400 1-acyl-sn-glycerol-3-phosphate acyltransferase n=1 Tax=Parcubacteria group bacterium ADurb.Bin216 TaxID=1852939 RepID=A0A1V5X400_9BACT	Parcubacteria group bacterium ADurb.Bin216	TRUE	0.944	442	3.275e-138								Acyltransferase [PF01553.24]					0	MNSC_05960	K00655	plsC; 1-acyl-sn-glycerol-3-phosphate acyltransferase [EC:2.3.1.51]	K00655	plsC; 1-acyl-sn-glycerol-3-phosphate acyltransferase [EC:2.3.1.51]	104			OTHER	0.992337	0.007572	5.1e-05	1.6e-05	1.1e-05	2.8e-05		MNSC_05960_1	547163.BN979_06217	2.83e-20	95.9	COG0204@1|root,COG0204@2|Bacteria,2GJ6V@201174|Actinobacteria,232ZS@1762|Mycobacteriaceae	201174|Actinobacteria	I	Acyltransferase	plsC	-
MNSC_05970	B			A0A1V5X3R8_9BACT	UniRef90_A0A1V5X3R8 Biotin carboxylase n=1 Tax=Parcubacteria group bacterium ADurb.Bin216 TaxID=1852939 RepID=A0A1V5X3R8_9BACT	Parcubacteria group bacterium ADurb.Bin216	TRUE	0.963	1045	0								Carbamoyl-phosphate synthase L chain, ATP binding domain [PF02786.20]; Biotin carboxylase C-terminal domain [PF02785.22]; Biotin carboxylase, N-terminal domain [PF00289.25]; ATP-grasp domain [PF02655.17]; ATP-grasp domain [PF02222.25]; ATP-grasp in the biosynthetic pathway with Ter operon [PF15632.9]; D-ala D-ala ligase C-terminus [PF07478.16]					0	MNSC_05970	K01961	accC; acetyl-CoA carboxylase, biotin carboxylase subunit [EC:6.4.1.2 6.3.4.14]	K01961	accC; acetyl-CoA carboxylase, biotin carboxylase subunit [EC:6.4.1.2 6.3.4.14]	419			OTHER	1	0	0	0	0	0		MNSC_05970_1	997346.HMPREF9374_0291	1.55e-145	432	COG0439@1|root,COG0439@2|Bacteria,1TP16@1239|Firmicutes,4HARK@91061|Bacilli,27BKD@186824|Thermoactinomycetaceae	91061|Bacilli	I	Biotin carboxylase C-terminal domain	accC	-
MNSC_05980	C			A0A1V5X3U4_9BACT	UniRef90_A0A1V5X3U4 Methylmalonyl-CoA carboxyltransferase 1.3S subunit n=1 Tax=Parcubacteria group bacterium ADurb.Bin216 TaxID=1852939 RepID=A0A1V5X3U4_9BACT	Parcubacteria group bacterium ADurb.Bin216	FALSE	0.89	241	1.632e-70								Biotin-requiring enzyme [PF00364.25]; Biotin-lipoyl like [PF13533.9]					0	MNSC_05980	K23351	gcdC, mmdC; glutaconyl-CoA/methylmalonyl-CoA decarboxylase subunit gamma	K23351	gcdC, mmdC; glutaconyl-CoA/methylmalonyl-CoA decarboxylase subunit gamma	31			OTHER	1	0	0	0	0	0		MNSC_05980_1	403833.Pmob_0555	9.28e-07	52.8	COG4770@1|root,COG4770@2|Bacteria,2GDEG@200918|Thermotogae	200918|Thermotogae	I	PFAM biotin lipoyl attachment domain-containing protein	-	-
MNSC_05990	B			A0A1V5X3N4_9BACT	UniRef90_A0A1V5X3N4 Bifunctional ligase/repressor BirA n=1 Tax=Parcubacteria group bacterium ADurb.Bin216 TaxID=1852939 RepID=A0A1V5X3N4_9BACT	Parcubacteria group bacterium ADurb.Bin216	TRUE	0.939	351	1.714e-107								Biotin/lipoate A/B protein ligase family [PF03099.22]					0	MNSC_05990	K03524	birA; BirA family transcriptional regulator, biotin operon repressor / biotin---[acetyl-CoA-carboxylase] ligase [EC:6.3.4.15]	K03524	birA; BirA family transcriptional regulator, biotin operon repressor / biotin---[acetyl-CoA-carboxylase] ligase [EC:6.3.4.15]	115			OTHER	1	3.8e-05	0	0	0	0		MNSC_05990_1	933801.Ahos_0542	3.5e-28	112	COG0340@1|root,arCOG01940@2157|Archaea,2XQ93@28889|Crenarchaeota	28889|Crenarchaeota	H	biotin lipoate A B protein ligase	-	-
MNSC_06000	B			A0A1V5X3U7_9BACT	UniRef90_A0A1V5X3U7 Methylmalonyl-CoA carboxyltransferase 12S subunit n=1 Tax=Parcubacteria group bacterium ADurb.Bin216 TaxID=1852939 RepID=A0A1V5X3U7_9BACT	Parcubacteria group bacterium ADurb.Bin216	TRUE	0.942	1005	0								Carboxyl transferase domain [PF01039.25]; Malonate decarboxylase gamma subunit (MdcE) [PF06833.14]					0	MNSC_06000	K01604	mmdA; methylmalonyl-CoA decarboxylase subunit alpha [EC:7.2.4.3]	K01604	mmdA; methylmalonyl-CoA decarboxylase subunit alpha [EC:7.2.4.3]	506	K01966	57	OTHER	1	0	0	0	0	0		MNSC_06000_1	867903.ThesuDRAFT_01674	3.54e-195	563	COG4799@1|root,COG4799@2|Bacteria,1TQCV@1239|Firmicutes,247WG@186801|Clostridia,3WCWT@538999|Clostridiales incertae sedis	186801|Clostridia	I	Acetyl-CoA carboxylase carboxyltransferase component (subunits alpha and beta)	mmdA	-
MNSC_06010	C			A0A3C0N2X8_9CYAN	UniRef90_A0A3C0N2X8 CRISPR-associated protein Csx3 n=1 Tax=Cyanobacteria bacterium UBA8543 TaxID=2055766 RepID=A0A3C0N2X8_9CYAN	Cyanobacteria bacterium UBA8543	FALSE	0.614	64	2.824e-10													0						12	K19144	4	OTHER	1	0	0	0	0	0		MNSC_06010_1	497965.Cyan7822_4999	4.16e-11	60.1	COG1100@1|root,COG1100@2|Bacteria,1G80H@1117|Cyanobacteria	1117|Cyanobacteria	S	CRISPR-associated protein (Cas_csx3)	-	-
MNSC_06020	C	K07485	transposase	A0A2T5REY0_9FIRM	UniRef90_A0A2T5REY0 Transposase n=10 Tax=Halanaerobium TaxID=2330 RepID=A0A2T5REY0_9FIRM	Halanaerobium	FALSE	0.598	463	1.116e-141								Transposase [PF01610.20]; Helix-turn-helix domain of transposase family ISL3 [PF13542.9]					0	MNSC_06020	K07485	K07485; transposase	K07485	K07485; transposase	386			OTHER	1	0	0	0	0	0		MNSC_06020_1	621372.ACIH01000278_gene847	9.24e-109	333	COG3464@1|root,COG3464@2|Bacteria,1UKR8@1239|Firmicutes,4HT0F@91061|Bacilli,26WGG@186822|Paenibacillaceae	91061|Bacilli	L	Transposase	-	-
MNSC_06030	B			A0A1V5X3M7_9BACT	UniRef90_A0A1V5X3M7 LamGL domain-containing protein n=1 Tax=Parcubacteria group bacterium ADurb.Bin216 TaxID=1852939 RepID=A0A1V5X3M7_9BACT	Parcubacteria group bacterium ADurb.Bin216	TRUE	0.982	841	9.911e-273								Concanavalin A-like lectin/glucanases superfamily [PF13385.9]					0	MNSC_06030					68	K01190	6	OTHER	0.747853	0.10403	0.002872	0.000703	0.000388	0.14417		MNSC_06030_1	1123511.KB905868_gene156	1.01e-19	96.3	COG3209@1|root,COG3209@2|Bacteria,1VZVY@1239|Firmicutes	1239|Firmicutes	M	Concanavalin A-like lectin/glucanases superfamily	-	-
[truncated: 703 more rows]
[truncated: 11 more columns]
